# Supplementary material for: PAnno: A pharmacogenomics annotation tool for clinical genomic testing
Source: Front Pharmacol. 2023 Jan 26;14:1008330. doi: 10.3389/fphar.2023.1008330 (PMC9909284; doi:10.3389/fphar.2023.1008330)
Supplement: Supplementary file 1 [file Table2.XLSX]

## Sheet: CYP2B6
Nucleotide change per gene from https://www.pharmvar.org	-82T>C	62A>T	64C>T	76A>T	83A>G	85C>A	86G>C	136A>G	12710T>A	12820G>A	12853G>T	12998T>C	13072A>G	13076G>A	13101G>T	15614C>G	15618C>T	15631G>T	15663T>G	15708T>C	18045C>A	18053A>G	18701G>C	18783C>G	18803C>A	21011T>C	21034C>T	21160C>T	21388T>A	21435G>A	21498C>A	25421A>G	25473G>A	25500A>T	25505C>A; 25505C>T
Effect on protein (NP_000758.1)		p.Q21L	p.R22C	p.T26S	p.D28G	p.R29S	p.R29P	p.M46V	p.Y62X	p.G99E	p.G110V	p.I114T	p.K139E	p.R140Q	p.E148D	p.P167A	p.T168I	p.Q172H	p.V183G	p.M198T	p.S259R	p.K262R	p.A279P	p.T306S	p.L313I	p.I328T	p.R336C	p.R378X	p.I391N	p.A407T	p.P428T	p.M459V	p.G476D	p.Q485L	p.R487S; p.R487C
Position at NC_000019.10 (Homo sapiens chromosome 19, GRCh38.p2)	g.40991224T>C	g.40991367A>T	g.40991369C>T	g.40991381A>T	g.40991388A>G	g.40991390C>A	g.40991391G>C	g.40991441A>G	g.41004015T>A	g.41004125G>A	g.41004158G>T	g.41004303T>C	g.41004377A>G	g.41004381G>A	g.41004406G>T	g.41006919C>G	g.41006923C>T	g.41006936G>T	g.41006968T>G	g.41007013T>C	g.41009350C>A	g.41009358A>G	g.41010006G>C	g.41010088C>G	g.41010108C>A	g.41012316T>C	g.41012339C>T	g.41012465C>T	g.41012693T>A	g.41012740G>A	g.41012803C>A	g.41016726A>G	g.41016778G>A	g.41016805A>T	g.41016810C>A; g.41016810C>T
Position at NG_007929.1 (CYP2B6 RefSeqGene)	g.4926T>C	g.5069A>T	g.5071C>T	g.5083A>T	g.5090A>G	g.5092C>A	g.5093G>C	g.5143A>G	g.17717T>A	g.17827G>A	g.17860G>T	g.18005T>C	g.18079A>G	g.18083G>A	g.18108G>T	g.20621C>G	g.20625C>T	g.20638G>T	g.20670T>G	g.20715T>C	g.23052C>A	g.23060A>G	g.23708G>C	g.23790C>G	g.23810C>A	g.26018T>C	g.26041C>T	g.26167C>T	g.26395T>A	g.26442G>A	g.26505C>A	g.30428A>G	g.30480G>A	g.30507A>T	g.30512C>A; g.30512C>T
rsID	rs34223104	rs34883432	rs8192709	rs33973337	rs33980385	rs33926104	rs34284776	rs35303484	rs281864907	rs36060847	rs186335453	rs139801276	rs12721655	rs35773040	rs145884402	rs3826711	rs36056539	rs3745274	rs373489637	rs36079186	rs45482602	rs2279343	rs139029625	rs34698757	rs193922917	rs28399499	rs34826503	rs34097093	rs35979566	rs193922918	rs35010098	rs3211369	rs564083989		rs3211371
CYP2B6 Diplotype
*1/*34 *33/*36	C/T	A/A	C/C	A/A	A/A	C/C	G/G	A/A	T/T	G/G	G/G	T/T	A/A	G/G	G/G	C/C	C/C	G/T	T/T	T/T	C/C	A/G	G/G	C/C	C/C	T/T	C/C	C/C	T/T	G/G	C/C	A/A	G/G	A/A	A/C
*1/*36 *6/*22	C/T	A/A	C/C	A/A	A/A	C/C	G/G	A/A	T/T	G/G	G/G	T/T	A/A	G/G	G/G	C/C	C/C	G/T	T/T	T/T	C/C	A/G	G/G	C/C	C/C	T/T	C/C	C/C	T/T	G/G	C/C	A/A	G/G	A/A	C/C
*5/*36 *7/*22	C/T	A/A	C/C	A/A	A/A	C/C	G/G	A/A	T/T	G/G	G/G	T/T	A/A	G/G	G/G	C/C	C/C	G/T	T/T	T/T	C/C	A/G	G/G	C/C	C/C	T/T	C/C	C/C	T/T	G/G	C/C	A/A	G/G	A/A	C/T
*8/*36 *13/*22	C/T	A/A	C/C	A/A	A/A	C/C	G/G	A/A	T/T	G/G	G/G	T/T	A/G	G/G	G/G	C/C	C/C	G/T	T/T	T/T	C/C	A/G	G/G	C/C	C/C	T/T	C/C	C/C	T/T	G/G	C/C	A/A	G/G	A/A	C/C
*1/*18 *4/*18	T/T	A/A	C/C	A/A	A/A	C/C	G/G	A/A	T/T	G/G	G/G	T/T	A/A	G/G	G/G	C/C	C/C	G/G	T/T	T/T	C/C	A/G	G/G	C/C	C/C	C/T	C/C	C/C	T/T	G/G	C/C	A/A	G/G	A/A	C/C
*6/*18 *9/*18	T/T	A/A	C/C	A/A	A/A	C/C	G/G	A/A	T/T	G/G	G/G	T/T	A/A	G/G	G/G	C/C	C/C	G/T	T/T	T/T	C/C	A/G	G/G	C/C	C/C	C/T	C/C	C/C	T/T	G/G	C/C	A/A	G/G	A/A	C/C
*1/*6 *4/*9	T/T	A/A	C/C	A/A	A/A	C/C	G/G	A/A	T/T	G/G	G/G	T/T	A/A	G/G	G/G	C/C	C/C	G/T	T/T	T/T	C/C	A/G	G/G	C/C	C/C	T/T	C/C	C/C	T/T	G/G	C/C	A/A	G/G	A/A	C/C
*1/*7 *5/*6	T/T	A/A	C/C	A/A	A/A	C/C	G/G	A/A	T/T	G/G	G/G	T/T	A/A	G/G	G/G	C/C	C/C	G/T	T/T	T/T	C/C	A/G	G/G	C/C	C/C	T/T	C/C	C/C	T/T	G/G	C/C	A/A	G/G	A/A	C/T
*1/*13 *6/*8	T/T	A/A	C/C	A/A	A/A	C/C	G/G	A/A	T/T	G/G	G/G	T/T	A/G	G/G	G/G	C/C	C/C	G/T	T/T	T/T	C/C	A/G	G/G	C/C	C/C	T/T	C/C	C/C	T/T	G/G	C/C	A/A	G/G	A/A	C/C
*5/*13 *7/*8	T/T	A/A	C/C	A/A	A/A	C/C	G/G	A/A	T/T	G/G	G/G	T/T	A/G	G/G	G/G	C/C	C/C	G/T	T/T	T/T	C/C	A/G	G/G	C/C	C/C	T/T	C/C	C/C	T/T	G/G	C/C	A/A	G/G	A/A	C/T

## Sheet: CYP2C9
Nucleotide change per gene from https://www.pharmvar.org	3624C>T	3626C>T	8757G>T	47454A>C	3531delAGAAATGGAA	10601delA	47360A>G	47391A>C	50170C>T	3294G>C	3627G>A; 3627G>T	9187A>G	42620C>A	1A>G	55C>A	89C>T	121A>G	146A>G	3215G>C	3233G>A	3276T>C	3300G>T	3336T>C	3534A>G	3548C>T	3549G>A	3551C>T	3552G>A; 3552G>T	3567C>G; 3567C>T	3572C>T	3573G>A	3608C>T	3609G>A	3623G>A	9100C>A	9103C>T	50173A>T	42614A>C	50235G>C	42543G>A	42568C>A	50273T>C	42619C>G	50338C>T	42623C>G	50243A>G	50302G>A	50341G>T	42683C>T
Effect on protein (NP_000762.2)	p.A149V	p.R150C	p.Q214H	p.N418T	p.K118fs	p.K273fs	p.I387V	p.D397A	p.R433W	p.G96A	p.R150H; p.R150L	p.D191G	p.L361I	p.M1V	p.L19I	p.P30L	p.N41D	p.D49G	p.G70R	p.V76M	p.L90P	p.G98V	p.F110S	p.K119R	p.R124W	p.R124Q	p.R125C	p.R125H; p.R125L	p.T130R; p.T130M	p.R132W	p.R132Q	p.R144C	p.R144H	p.A149T	p.S162X	p.P163L	p.I434F	p.I359L	p.Q454H	p.R335Q	p.S343R	p.L467P	p.D360E	p.P489S	p.L362V	p.N457S	p.A477T	p.V490F	p.P382S
Position at NC_000010.11 (Homo sapiens chromosome 10, GRCh38.p2)	g.94942306C>T	g.94942308C>T	g.94947439G>T	g.94986136A>C	g.94942213_94942222del	g.94949283del	g.94986042A>G	g.94986073A>C	g.94988852C>T	g.94941976G>C	g.94942309G>A; g.94942309G>T	g.94947869A>G	g.94981302C>A	g.94938683A>G	g.94938737C>A	g.94938771C>T	g.94938803A>G	g.94938828A>G	g.94941897G>C	g.94941915G>A	g.94941958T>C	g.94941982G>T	g.94942018T>C	g.94942216A>G	g.94942230C>T	g.94942231G>A	g.94942233C>T	g.94942234G>A; g.94942234G>T	g.94942249C>G; g.94942249C>T	g.94942254C>T	g.94942255G>A	g.94942290C>T	g.94942291G>A	g.94942305G>A	g.94947782C>A	g.94947785C>T	g.94988855A>T	g.94981296A>C	g.94988917G>C	g.94981225G>A	g.94981250C>A	g.94988955T>C	g.94981301C>G	g.94989020C>T	g.94981305C>G	g.94988925A>G	g.94988984G>A	g.94989023G>T	g.94981365C>T
Position at NG_008385.2 (CYP2C9 RefSeqGene)	g.9149C>T	g.9151C>T	g.14282G>T	g.52979A>C	g.9056_9065del	g.16126del	g.52885A>G	g.52916A>C	g.55695C>T	g.8819G>C	g.9152G>A; g.9152G>T	g.14712A>G	g.48145C>A	g.5526A>G	g.5580C>A	g.5614C>T	g.5646A>G	g.5671A>G	g.8740G>C	g.8758G>A	g.8801T>C	g.8825G>T	g.8861T>C	g.9059A>G	g.9073C>T	g.9074G>A	g.9076C>T	g.9077G>A; g.9077G>T	g.9092C>G; g.9092C>T	g.9097C>T	g.9098G>A	g.9133C>T	g.9134G>A	g.9148G>A	g.14625C>A	g.14628C>T	g.55698A>T	g.48139A>C	g.55760G>C	g.48068G>A	g.48093C>A	g.55798T>C	g.48144C>G	g.55863C>T	g.48148C>G	g.55768A>G	g.55827G>A	g.55866G>T	g.48208C>T
rsID	rs1289704600	rs17847037		rs1254213342	rs1304490498	rs9332131	rs764211126	rs72558193	rs776908257		rs7900194		rs1250577724	rs114071557	rs67807361	rs142240658	rs2031308986	rs564813580	rs371055887		rs72558187	rs762239445		rs774607211	rs767576260	rs12414460	rs375805362	rs72558189	rs200965026	rs199523631	rs200183364	rs1799853	rs141489852	rs754487195	rs72558190	rs774550549		rs1057910	rs769942899	rs367826293	rs750820937	rs767284820	rs28371686	rs9332239	rs578144976	rs202201137	rs781583846	rs868182778
CYP2C9 Diplotype
*1/*71 *10/*12	C/C	C/C	G/G	A/A	AGAAATGGAA/AGAAATGGAA	A/A	A/A	A/A	C/C	G/G	G/G	A/A	C/C	A/A	C/C	C/C	A/A	A/A	G/G	G/G	T/T	G/G	T/T	A/A	C/C	G/G	C/C	G/G	C/C	C/C	G/G	C/C	G/G	G/G	C/C	C/C	A/A	A/A	G/G	G/G	C/C	T/T	C/C	C/T	C/C	A/A	G/G	G/G	C/C
[truncated: 21 more columns]

## Sheet: CYP2C19
Nucleotide change per gene from https://www.pharmvar.org	-806C>T	1A>G	7C>T	10T>C	50T>C	55A>C	83A>T	151A>G	12401C>T	12416C>T	12455G>C	12480A>G	12662A>G	12711T>C	12718A>C	12748G>A	12784G>A	12802G>A	17869G>C	17874G>A	17948G>A	19153C>T	19154G>A	19239G>A	19294T>A	80156G>A	80161A>G	80174G>A	80290G>A	87290C>T	90033C>T	90060C>T	90080C>G	90209A>C
Effect on protein (NP_000760.1)	p.expression	p.M1V	p.P3S	p.F4L	p.L17P	p.I19L	p.K28I	p.S51G	p.R73C	p.H78Y	p.G91R	p.H99R	splicing defect	p.W120R	p.E122A	p.R132Q	p.R144H	p.R150H	p.R186P	p.D188N	p.W212X	p.P227L	splicing defect	p.D256N	splicing defect	p.R329H	p.I331V	p.R335Q	p.V374I	p.R410C	p.R433W	p.R442C	p.F448L	p.X491C
Position at NC_000010.11 (Homo sapiens chromosome 10, GRCh38.p2)	g.94761900C>T	g.94762706A>G	g.94762712C>T	g.94762715T>C	g.94762755T>C	g.94762760A>C	g.94762788A>T	g.94762856A>G	g.94775106C>T	g.94775121C>T	g.94775160G>C	g.94775185A>G	g.94775367A>G	g.94775416T>C	g.94775423A>C	g.94775453G>A	g.94775489G>A	g.94775507G>A	g.94780574G>C	g.94780579G>A	g.94780653G>A	g.94781858C>T	g.94781859G>A	g.94781944G>A	g.94781999T>A	g.94842861G>A	g.94842866A>G	g.94842879G>A	g.94842995G>A	g.94849995C>T	g.94852738C>T	g.94852765C>T	g.94852785C>G	g.94852914A>C
Position at NG_008384.3 (CYP2C19 RefSeqGene)	g.4220C>T	g.5026A>G	g.5032C>T	g.5035T>C	g.5075T>C	g.5080A>C	g.5108A>T	g.5176A>G	g.17426C>T	g.17441C>T	g.17480G>C	g.17505A>G	g.17687A>G	g.17736T>C	g.17743A>C	g.17773G>A	g.17809G>A	g.17827G>A	g.22894G>C	g.22899G>A	g.22973G>A	g.24178C>T	g.24179G>A	g.24264G>A	g.24319T>A	g.85181G>A	g.85186A>G	g.85199G>A	g.85315G>A	g.92315C>T	g.95058C>T	g.95085C>T	g.95105C>G	g.95234A>C
rsID	rs12248560	rs28399504	rs367543002	rs367543003	rs55752064	rs17882687	rs1564656981	rs1564657013	rs145328984	rs1564660997	rs118203756	rs1288601658	rs12769205	rs41291556	rs17885179	rs72552267	rs17884712	rs58973490	rs140278421	rs370803989	rs4986893	rs6413438	rs4244285	rs375781227	rs72558186	rs138142612	rs3758581	rs118203757	rs113934938	rs17879685	rs56337013	rs192154563	rs118203759	rs55640102
CYP2C19 Diplotype
*38/*8 *1/*8	C/C	A/A	C/C	T/T	T/T	A/A	A/A	A/A	C/C	C/C	G/G	A/A	A/A	C/T	A/A	G/G	G/G	G/G	G/G	G/G	G/G	C/C	G/G	G/G	T/T	G/G	A/G	G/G	G/G	C/C	C/C	C/C	C/C	A/A
*38/*5 *1/*5	C/C	A/A	C/C	T/T	T/T	A/A	A/A	A/A	C/C	C/C	G/G	A/A	A/A	T/T	A/A	G/G	G/G	G/G	G/G	G/G	G/G	C/C	G/G	G/G	T/T	G/G	A/G	G/G	G/G	C/C	C/T	C/C	C/C	A/A
*1/*2 *2/*11	C/C	A/A	C/C	T/T	T/T	A/A	A/A	A/A	C/C	C/C	G/G	A/A	A/G	T/T	A/A	G/G	G/G	A/G	G/G	G/G	G/G	C/C	A/G	G/G	T/T	G/G	G/G	G/G	G/G	C/C	C/C	C/C	C/C	A/A
*1/*35 *15/*35	C/C	A/A	C/C	T/T	T/T	A/C	A/A	A/A	C/C	C/C	G/G	A/A	A/G	T/T	A/A	G/G	G/G	G/G	G/G	G/G	G/G	C/C	G/G	G/G	T/T	G/G	G/G	G/G	G/G	C/C	C/C	C/C	C/C	A/A
*1/*4 *4/*17	C/T	A/G	C/C	T/T	T/T	A/A	A/A	A/A	C/C	C/C	G/G	A/A	A/A	T/T	A/A	G/G	G/G	G/G	G/G	G/G	G/G	C/C	G/G	G/G	T/T	G/G	G/G	G/G	G/G	C/C	C/C	C/C	C/C	A/A

## Sheet: CYP2D6
Nucleotide change per gene from https://www.pharmvar.org	1750A>G	1759G>A; 1759G>T	1847G>A	1864_1865insTTTCGCCCCTTTCGCCCC; 1864_1865insTTTCGCCCC	1914G>T	1979C>T	2441G>A	64delC	137_138insT	993C>G	1708delT	1977_1978insG	1996delC	2540delAACT	2550delA	2580_2581insC	2590delCTGA	2616delAAG	2829delC	2928delGATCCTACATCCGGATGTG	3810delTC	4135_4136insTGCCCACTG	2819A>G	983A>G	1022C>A; 1022C>T	1721A>C; 1721A>T	1888_1889insTA	2870T>C	1609G>A	14C>T	19G>A	73C>T	77G>A	82C>T	100C>T	124G>A	125G>A	882G>C	886C>T	905T>G	956C>T	965G>C	971C>T	973C>A	1012G>A	1013T>C	1021A>T	1027A>G	1033G>A
Effect on protein (NP_000097.3)	p.N166D	p.G169R; p.G169X	splicing defect	p.174_175insFRPx2; p.174_175insFRP	p.C191F		splicing defect	p.L22X	p.L47fs	p.D97E	p.W152fs	p.L213fs	p.L220fs	p.T256fs	p.R259fs	p.R269fs	p.T272fs	p.K281del	p.S288fs	p.M321fs	p.L395fs	p.468_470dupVPT	p.N285S	p.H94R	p.Y107I; p.T107N	p.E156A; p.E156V	p.S183X	p.L302P	p.V119M	p.A5V	p.V7M	p.R25W	p.R26H	p.R28C	p.P34S	p.G42R	p.G42E	splicing defect	p.R62W	p.V68G	p.A85V	p.R88P	p.A90V	p.L91M	p.V104M	p.V104A	p.T107S	p.I109V	p.G111S
Position at NC_000022.11 (Homo sapiens chromosome 22, GRCh38.p2)	g.42129042T>C	g.42129033C>T; g.42129033C>A	g.42128945C>T	g.42128934AAAGGGGCG[3]; g.42128934_42128942dup	g.42128878C>A	g.42128813G>A	g.42128351C>T	g.42130729del	g.42130655dup	g.42129799G>C	g.42129084del	g.42128817dup	g.42128796del	g.42128251_42128254del	g.42128242del	g.42128218dup	g.42128199TCAG[1]	g.42128176_42128178del	g.42127963del	g.42127846_42127864del	g.42126982_42126983del	g.42126658_42126666dup	g.42127973T>C	g.42129809T>C	g.42129770G>T; g.42129770G>A	g.42129071T>G; g.42129071T>A	g.42128903_42128904insTA	g.42127922A>G	g.42129183C>T	g.42130778G>A	g.42130773C>T	g.42130719G>A	g.42130715C>T	g.42130710G>A	g.42130692G>A	g.42130668C>T	g.42130667C>T	g.42129910C>G	g.42129906G>A	g.42129887A>C	g.42129836G>A	g.42129827C>G	g.42129821G>A	g.42129819G>T	g.42129780C>T	g.42129779A>G	g.42129771T>A	g.42129765T>C	g.42129759C>T
Position at NG_008376.4 (CYP2D6 RefSeqGene)	g.6769A>G	g.6778G>A; g.6778G>T	g.6866G>A	g.6875TTTCGCCCC[3]; g.6875_6883dup	g.6933G>T	g.6998C>T	g.7460G>A	g.5083del	g.5156dup	g.6012C>G	g.6727del	g.6996dup	g.7015del	g.7559_7562del	g.7569del	g.7599dup	g.7605CTGA[1]	g.7635_7637del	g.7848del	g.7947_7965del	g.8829_8830del	g.9146_9154dup	g.7838A>G	g.6002A>G	g.6041C>A; g.6041C>T	g.6740A>C; g.6740A>T	g.6907_6908insTA	g.7889T>C	g.6628G>A	g.5033C>T	g.5038G>A	g.5092C>T	g.5096G>A	g.5101C>T	g.5119C>T	g.5143G>A	g.5144G>A	g.5901G>C	g.5905C>T	g.5924T>G	g.5975C>T	g.5984G>C	g.5990C>T	g.5992C>A	g.6031G>A	g.6032T>C	g.6040A>T	g.6046A>G	g.6052G>A
rsID	rs1135824	rs5030865	rs3892097	rs72549356		rs150163869	rs377725912		rs774671100	rs76802407	rs5030655	rs72549354		rs72549353	rs35742686	rs72549352	rs72549351	rs5030656	rs267608279	rs730882170	rs757396767	rs765776661	rs1135829	rs28371704	rs28371706	rs267608302		rs1406719554	rs374616348	rs773790593	rs72549358	rs267608313	rs28371696	rs138100349	rs1065852	rs5030862	rs118203758	rs201377835	rs267608311	rs1456026511	rs267608310	rs267608276	rs267608309	rs28371703	rs267608308	rs76187628	rs74802369	rs78459009	rs535642512
CYP2D6 Diplotype
*3/*102 *3/*103	C/T	C/C	C/C	AAAGGGGCG/AAAGGGGCG	C/C	R/R	C/C	G/G	A/A	G/G	A/A	C/C	G/G	TTAG/TTAG	T/delT	G/G	TCAG(2)/TCAG(2)	TCT/TCT	G/G	CACATCCGGATGTAGGATC/CACATCCGGATGTAGGATC	AG/AG	AGTGGGCAC/AGTGGGCAC	T/T	T/T	G/G	T/T	del/del	A/A	C/C	G/G	C/C	G/G	C/C	G/G	G/G	C/C	C/C	C/C	G/G	A/A	G/G	C/C	A/G	G/G	C/C	A/A	T/T	T/T	C/C
*22/*65 *34/*142	T/T	C/C	C/C	AAAGGGGCG/AAAGGGGCG	C/C	R/R	C/C	G/G	A/A	G/G	A/A	C/C	G/G	TTAG/TTAG	T/T	G/G	TCAG(2)/TCAG(2)	TCT/TCT	G/G	CACATCCGGATGTAGGATC/CACATCCGGATGTAGGATC	AG/AG	AGTGGGCAC/AGTGGGCAC	T/T	T/T	G/G	T/T	del/del	A/A	C/C	G/G	C/C	G/G	C/C	A/G	A/G	C/C	C/C	C/C	G/G	A/A	G/G	C/C	G/G	G/G	C/C	A/A	T/T	T/T	C/C
*1/*142 *10/*22	T/T	C/C	C/C	AAAGGGGCG/AAAGGGGCG	C/C	R/R	C/C	G/G	A/A	G/G	A/A	C/C	G/G	TTAG/TTAG	T/T	G/G	TCAG(2)/TCAG(2)	TCT/TCT	G/G	CACATCCGGATGTAGGATC/CACATCCGGATGTAGGATC	AG/AG	AGTGGGCAC/AGTGGGCAC	T/T	T/T	G/G	T/T	del/del	A/A	C/C	G/G	C/C	G/G	C/C	A/G	A/G	C/C	C/C	C/C	G/G	A/A	G/G	C/C	G/G	G/G	C/C	A/A	T/T	T/T	C/C
*22/*52 *106/*142	T/T	C/C	C/C	AAAGGGGCG/AAAGGGGCG	C/C	R/R	C/C	G/G	A/A	G/G	A/A	C/C	G/G	TTAG/TTAG	T/T	G/G	TCAG(2)/TCAG(2)	TCT/TCT	G/G	CACATCCGGATGTAGGATC/CACATCCGGATGTAGGATC	AG/AG	AGTGGGCAC/AGTGGGCAC	T/T	T/T	G/G	T/T	del/del	A/A	C/C	G/G	C/C	G/G	C/C	A/G	A/G	C/C	C/C	C/C	G/G	A/A	G/G	C/C	G/G	G/G	C/C	A/A	T/T	T/T	C/C
*1/*65 *10/*34	T/T	C/C	C/C	AAAGGGGCG/AAAGGGGCG	C/C	R/R	C/C	G/G	A/A	G/G	A/A	C/C	G/G	TTAG/TTAG	T/T	G/G	TCAG(2)/TCAG(2)	TCT/TCT	G/G	CACATCCGGATGTAGGATC/CACATCCGGATGTAGGATC	AG/AG	AGTGGGCAC/AGTGGGCAC	T/T	T/T	G/G	T/T	del/del	A/A	C/C	G/G	C/C	G/G	C/C	G/G	A/G	C/C	C/C	C/C	G/G	A/A	G/G	C/C	G/G	G/G	C/C	A/A	T/T	T/T	C/C
*1/*69 *65/*119	T/T	C/C	C/C	AAAGGGGCG/AAAGGGGCG	C/C	R/R	C/C	G/G	A/A	G/G	A/A	C/C	G/G	TTAG/TTAG	T/T	G/G	TCAG(2)/TCAG(2)	TCT/TCT	G/G	CACATCCGGATGTAGGATC/CACATCCGGATGTAGGATC	AG/AG	AGTGGGCAC/AGTGGGCAC	T/T	T/T	G/G	T/T	del/del	A/A	C/C	G/G	C/C	G/G	C/C	G/G	A/G	C/C	C/C	C/C	G/G	A/A	G/G	C/C	G/G	G/G	C/C	A/A	T/T	T/T	C/C
*2/*10 *39/*65	T/T	C/C	C/C	AAAGGGGCG/AAAGGGGCG	C/C	R/R	C/C	G/G	A/A	G/G	A/A	C/C	G/G	TTAG/TTAG	T/T	G/G	TCAG(2)/TCAG(2)	TCT/TCT	G/G	CACATCCGGATGTAGGATC/CACATCCGGATGTAGGATC	AG/AG	AGTGGGCAC/AGTGGGCAC	T/T	T/T	G/G	T/T	del/del	A/A	C/C	G/G	C/C	G/G	C/C	G/G	A/G	C/C	C/C	C/C	G/G	A/A	G/G	C/C	G/G	G/G	C/C	A/A	T/T	T/T	C/C
*34/*52 *65/*106	T/T	C/C	C/C	AAAGGGGCG/AAAGGGGCG	C/C	R/R	C/C	G/G	A/A	G/G	A/A	C/C	G/G	TTAG/TTAG	T/T	G/G	TCAG(2)/TCAG(2)	TCT/TCT	G/G	CACATCCGGATGTAGGATC/CACATCCGGATGTAGGATC	AG/AG	AGTGGGCAC/AGTGGGCAC	T/T	T/T	G/G	T/T	del/del	A/A	C/C	G/G	C/C	G/G	C/C	G/G	A/G	C/C	C/C	C/C	G/G	A/A	G/G	C/C	G/G	G/G	C/C	A/A	T/T	T/T	C/C
*1/*52 *10/*106	T/T	C/C	C/C	AAAGGGGCG/AAAGGGGCG	C/C	R/R	C/C	G/G	A/A	G/G	A/A	C/C	G/G	TTAG/TTAG	T/T	G/G	TCAG(2)/TCAG(2)	TCT/TCT	G/G	CACATCCGGATGTAGGATC/CACATCCGGATGTAGGATC	AG/AG	AGTGGGCAC/AGTGGGCAC	T/T	T/T	G/G	T/T	del/del	A/A	C/C	G/G	C/C	G/G	C/C	G/G	A/G	C/C	C/C	C/C	G/G	A/A	G/G	C/C	G/G	G/G	C/C	A/A	T/T	T/T	C/C
*36/*39 *49/*83	T/T	C/C	C/C	AAAGGGGCG/AAAGGGGCG	C/C	R/R	C/C	G/G	A/A	G/G	A/A	C/C	G/G	TTAG/TTAG	T/T	G/G	TCAG(2)/TCAG(2)	TCT/TCT	G/G	CACATCCGGATGTAGGATC/CACATCCGGATGTAGGATC	AG/AG	AGTGGGCAC/AGTGGGCAC	T/T	T/T	G/G	T/T	del/del	A/A	C/C	G/G	C/C	G/G	C/C	G/G	A/G	C/C	C/C	C/C	G/G	A/A	G/G	C/C	G/G	G/G	C/C	A/A	T/T	T/T	C/C
*41/*48 *102/*119	T/T	C/C	C/C	AAAGGGGCG/AAAGGGGCG	C/C	R/R	C/C	G/G	A/A	G/G	A/A	C/C	G/G	TTAG/TTAG	T/T	G/G	TCAG(2)/TCAG(2)	TCT/TCT	G/G	CACATCCGGATGTAGGATC/CACATCCGGATGTAGGATC	AG/AG	AGTGGGCAC/AGTGGGCAC	T/T	T/T	G/G	T/T	del/del	A/A	C/C	G/G	C/C	G/G	C/C	G/G	G/G	C/C	C/C	C/C	G/G	A/A	G/G	C/C	A/G	G/G	C/C	A/A	T/T	T/T	C/C
*1/*32 *27/*41	T/T	C/C	C/C	AAAGGGGCG/AAAGGGGCG	C/C	R/R	C/C	G/G	A/A	G/G	A/A	C/C	G/G	TTAG/TTAG	T/T	G/G	TCAG(2)/TCAG(2)	TCT/TCT	G/G	CACATCCGGATGTAGGATC/CACATCCGGATGTAGGATC	AG/AG	AGTGGGCAC/AGTGGGCAC	T/T	T/T	G/G	T/T	del/del	A/A	C/C	G/G	C/C	G/G	C/C	G/G	G/G	C/C	C/C	C/C	G/G	A/A	G/G	C/C	G/G	G/G	C/C	A/A	T/T	T/T	C/C
*1/*2 *34/*39	T/T	C/C	C/C	AAAGGGGCG/AAAGGGGCG	C/C	R/R	C/C	G/G	A/A	G/G	A/A	C/C	G/G	TTAG/TTAG	T/T	G/G	TCAG(2)/TCAG(2)	TCT/TCT	G/G	CACATCCGGATGTAGGATC/CACATCCGGATGTAGGATC	AG/AG	AGTGGGCAC/AGTGGGCAC	T/T	T/T	G/G	T/T	del/del	A/A	C/C	G/G	C/C	G/G	C/C	G/G	G/G	C/C	C/C	C/C	G/G	A/A	G/G	C/C	G/G	G/G	C/C	A/A	T/T	T/T	C/C
*32/*43 *119/*148	T/T	C/C	C/C	AAAGGGGCG/AAAGGGGCG	C/C	R/R	C/C	G/G	A/A	G/G	A/A	C/C	G/G	TTAG/TTAG	T/T	G/G	TCAG(2)/TCAG(2)	TCT/TCT	G/G	CACATCCGGATGTAGGATC/CACATCCGGATGTAGGATC	AG/AG	AGTGGGCAC/AGTGGGCAC	T/T	T/T	G/G	T/T	del/del	A/A	C/C	G/G	C/C	G/G	C/T	G/G	G/G	C/C	C/C	C/C	G/G	A/A	G/G	C/C	G/G	G/G	C/C	A/A	T/T	T/T	C/C
*1/*46 *43/*45	T/T	C/C	C/C	AAAGGGGCG/AAAGGGGCG	C/C	R/R	C/C	G/G	A/A	G/G	A/A	C/C	G/G	TTAG/TTAG	T/T	G/G	TCAG(2)/TCAG(2)	TCT/TCT	G/G	CACATCCGGATGTAGGATC/CACATCCGGATGTAGGATC	AG/AG	AGTGGGCAC/AGTGGGCAC	T/T	T/T	G/G	T/T	del/del	A/A	C/C	G/G	C/C	G/G	C/T	G/G	G/G	C/C	C/C	C/C	G/G	A/A	G/G	C/C	G/G	G/G	C/C	A/A	T/T	T/T	C/C
*2/*46 *45/*146	T/T	C/C	C/C	AAAGGGGCG/AAAGGGGCG	C/C	R/R	C/C	G/G	A/A	G/G	A/A	C/C	G/G	TTAG/TTAG	T/T	G/G	TCAG(2)/TCAG(2)	TCT/TCT	G/G	CACATCCGGATGTAGGATC/CACATCCGGATGTAGGATC	AG/AG	AGTGGGCAC/AGTGGGCAC	T/T	T/T	G/G	T/T	del/del	A/A	C/C	G/G	C/C	G/G	C/T	G/G	G/G	C/C	C/C	C/C	G/G	A/A	G/G	C/C	G/G	G/G	C/C	A/A	T/T	T/T	C/C
*1/*146 *2/*43	T/T	C/C	C/C	AAAGGGGCG/AAAGGGGCG	C/C	R/R	C/C	G/G	A/A	G/G	A/A	C/C	G/G	TTAG/TTAG	T/T	G/G	TCAG(2)/TCAG(2)	TCT/TCT	G/G	CACATCCGGATGTAGGATC/CACATCCGGATGTAGGATC	AG/AG	AGTGGGCAC/AGTGGGCAC	T/T	T/T	G/G	T/T	del/del	A/A	C/C	G/G	C/C	G/G	C/T	G/G	G/G	C/C	C/C	C/C	G/G	A/A	G/G	C/C	G/G	G/G	C/C	A/A	T/T	T/T	C/C
*9/*132 *10/*115	T/T	C/C	C/C	AAAGGGGCG/AAAGGGGCG	C/C	R/R	C/C	G/G	A/A	G/G	A/A	C/C	G/G	TTAG/TTAG	T/T	G/G	TCAG(2)/TCAG(2)	TCT/delTCT	G/G	CACATCCGGATGTAGGATC/CACATCCGGATGTAGGATC	AG/AG	AGTGGGCAC/AGTGGGCAC	C/T	T/T	G/G	T/T	del/del	A/A	C/C	G/G	C/C	G/G	C/C	G/G	A/G	C/C	C/C	C/C	G/G	A/A	G/G	C/C	G/G	G/G	C/C	A/A	T/T	T/T	C/C
*2/*6 *6/*34	T/T	C/C	C/C	AAAGGGGCG/AAAGGGGCG	C/C	R/R	C/C	G/G	A/A	G/G	A/delA	C/C	G/G	TTAG/TTAG	T/T	G/G	TCAG(2)/TCAG(2)	TCT/TCT	G/G	CACATCCGGATGTAGGATC/CACATCCGGATGTAGGATC	AG/AG	AGTGGGCAC/AGTGGGCAC	T/T	T/T	G/G	T/T	del/del	A/A	C/C	G/G	C/C	G/G	C/C	G/G	G/G	C/C	C/C	C/C	G/G	A/A	G/G	C/C	G/G	G/G	C/C	A/A	T/T	T/T	C/C
*1/*6 *6/*39	T/T	C/C	C/C	AAAGGGGCG/AAAGGGGCG	C/C	R/R	C/C	G/G	A/A	G/G	A/delA	C/C	G/G	TTAG/TTAG	T/T	G/G	TCAG(2)/TCAG(2)	TCT/TCT	G/G	CACATCCGGATGTAGGATC/CACATCCGGATGTAGGATC	AG/AG	AGTGGGCAC/AGTGGGCAC	T/T	T/T	G/G	T/T	del/del	A/A	C/C	G/G	C/C	G/G	C/C	G/G	G/G	C/C	C/C	C/C	G/G	A/A	G/G	C/C	G/G	G/G	C/C	A/A	T/T	T/T	C/C
*15/*45 *15/*46	T/T	C/C	C/C	AAAGGGGCG/AAAGGGGCG	C/C	R/R	C/C	G/G	A/AA	G/G	A/A	C/C	G/G	TTAG/TTAG	T/T	G/G	TCAG(2)/TCAG(2)	TCT/TCT	G/G	CACATCCGGATGTAGGATC/CACATCCGGATGTAGGATC	AG/AG	AGTGGGCAC/AGTGGGCAC	T/T	T/T	G/G	T/T	del/del	A/A	C/C	G/G	C/C	G/G	C/T	G/G	G/G	C/C	C/C	C/C	G/G	A/A	G/G	C/C	G/G	G/G	C/C	A/A	T/T	T/T	C/C
*1/*15 *15/*43	T/T	C/C	C/C	AAAGGGGCG/AAAGGGGCG	C/C	R/R	C/C	G/G	A/AA	G/G	A/A	C/C	G/G	TTAG/TTAG	T/T	G/G	TCAG(2)/TCAG(2)	TCT/TCT	G/G	CACATCCGGATGTAGGATC/CACATCCGGATGTAGGATC	AG/AG	AGTGGGCAC/AGTGGGCAC	T/T	T/T	G/G	T/T	del/del	A/A	C/C	G/G	C/C	G/G	C/T	G/G	G/G	C/C	C/C	C/C	G/G	A/A	G/G	C/C	G/G	G/G	C/C	A/A	T/T	T/T	C/C
*2/*15 *15/*146	T/T	C/C	C/C	AAAGGGGCG/AAAGGGGCG	C/C	R/R	C/C	G/G	A/AA	G/G	A/A	C/C	G/G	TTAG/TTAG	T/T	G/G	TCAG(2)/TCAG(2)	TCT/TCT	G/G	CACATCCGGATGTAGGATC/CACATCCGGATGTAGGATC	AG/AG	AGTGGGCAC/AGTGGGCAC	T/T	T/T	G/G	T/T	del/del	A/A	C/C	G/G	C/C	G/G	C/T	G/G	G/G	C/C	C/C	C/C	G/G	A/A	G/G	C/C	G/G	G/G	C/C	A/A	T/T	T/T	C/C
*10/*58 *30/*64	T/T	C/C	C/C	AAAGGGGCG/AAAGGGGCG(2)	C/C	R/R	C/C	G/G	A/A	G/G	A/A	C/C	G/G	TTAG/TTAG	T/T	G/G	TCAG(2)/TCAG(2)	TCT/TCT	G/G	CACATCCGGATGTAGGATC/CACATCCGGATGTAGGATC	AG/AG	AGTGGGCAC/AGTGGGCAC	T/T	T/T	A/G	T/T	del/del	A/A	C/C	G/G	C/C	G/G	C/C	G/G	A/G	C/C	C/C	C/C	G/G	A/A	G/G	C/C	G/G	G/G	C/C	A/A	T/T	T/T	C/C
*1/*58 *17/*145	T/T	C/C	C/C	AAAGGGGCG/AAAGGGGCG(2)	C/C	R/R	C/C	G/G	A/A	G/G	A/A	C/C	G/G	TTAG/TTAG	T/T	G/G	TCAG(2)/TCAG(2)	TCT/TCT	G/G	CACATCCGGATGTAGGATC/CACATCCGGATGTAGGATC	AG/AG	AGTGGGCAC/AGTGGGCAC	T/T	T/T	A/G	T/T	del/del	A/A	C/C	G/G	C/C	G/G	C/C	G/G	G/G	C/C	C/C	C/C	G/G	A/A	G/G	C/C	G/G	G/G	C/C	A/A	T/T	T/T	C/C
*30/*48 *102/*145	T/T	C/C	C/C	AAAGGGGCG/AAAGGGGCG(2)	C/C	R/R	C/C	G/G	A/A	G/G	A/A	C/C	G/G	TTAG/TTAG	T/T	G/G	TCAG(2)/TCAG(2)	TCT/TCT	G/G	CACATCCGGATGTAGGATC/CACATCCGGATGTAGGATC	AG/AG	AGTGGGCAC/AGTGGGCAC	T/T	T/T	G/G	T/T	del/del	A/A	C/C	G/G	C/C	G/G	C/C	G/G	G/G	C/C	C/C	C/C	G/G	A/A	G/G	C/C	A/G	G/G	C/C	A/A	T/T	T/T	C/C
*30/*119 *41/*145	T/T	C/C	C/C	AAAGGGGCG/AAAGGGGCG(2)	C/C	R/R	C/C	G/G	A/A	G/G	A/A	C/C	G/G	TTAG/TTAG	T/T	G/G	TCAG(2)/TCAG(2)	TCT/TCT	G/G	CACATCCGGATGTAGGATC/CACATCCGGATGTAGGATC	AG/AG	AGTGGGCAC/AGTGGGCAC	T/T	T/T	G/G	T/T	del/del	A/A	C/C	G/G	C/C	G/G	C/C	G/G	G/G	C/C	C/C	C/C	G/G	A/A	G/G	C/C	G/G	G/G	C/C	A/A	T/T	T/T	C/C
*10/*40 *17/*147	T/T	C/C	C/C	AAAGGGGCG/AAAGGGGCG(3)	C/C	R/R	C/C	G/G	A/A	G/G	A/A	C/C	G/G	TTAG/TTAG	T/T	G/G	TCAG(2)/TCAG(2)	TCT/TCT	G/G	CACATCCGGATGTAGGATC/CACATCCGGATGTAGGATC	AG/AG	AGTGGGCAC/AGTGGGCAC	T/T	T/T	A/G	T/T	del/del	A/A	C/C	G/G	C/C	G/G	C/C	G/G	A/G	C/C	C/C	C/C	G/G	A/A	G/G	C/C	G/G	G/G	C/C	A/A	T/T	T/T	C/C
[truncated: 79 more columns]

## Sheet: NUDT15
Nucleotide change per gene from https://www.pharmvar.org	80_81insCGGG	50delGAGTCG; 55_56insGAGTCG	3236delA	3358_3359insG	101G>C	2T>C	3G>C	52G>A	103A>G	139G>A	156C>G	3367G>T	7944C>G	7973C>T	7974G>A	8025T>A	88C>T
Effect on protein (NP_060753.1)	p.C28fs	p.del17_18GV; p.V18_V19insGV	p.N74fs	p.E115fs	p.R34T	p.M1T	p.M1I	p.V18I	p.K35E	p.G47R	p.F52L	p.E118X	p.P129R	p.R139C	p.R139H	p.L156Q	p.L30V
Position at NC_000013.11 (Homo sapiens chromosome 13, GRCh38.p2)	g.48037826_48037827insCGGG	g.48037784GAGTCG[2]; g.48037784GAGTCG[4]	g.48040982del	g.48041104dup	g.48037847G>C	g.48037748T>C	g.48037749G>C	g.48037798G>A	g.48037849A>G	g.48037885G>A	g.48037902C>G	g.48041113G>T	g.48045690C>G	g.48045719C>T	g.48045720G>A	g.48045771T>A	g.48037834C>T
Position at NG_047021.1 (NUDT15 RefSeqGene)	g.5260_5261insCGGG	g.5218GAGTCG[2]; g.5218GAGTCG[4]	g.8416del	g.8538dup	g.5281G>C	g.5182T>C	g.5183G>C	g.5232G>A	g.5283A>G	g.5319G>A	g.5336C>G	g.8547G>T	g.13124C>G	g.13153C>T	g.13154G>A	g.13205T>A	g.5268C>T
rsID	rs777311140	rs746071566	rs1457579126	rs761191455	rs766023281	rs769369441		rs186364861		rs1950545307	rs149436418	rs1368252918	rs768324690	rs116855232	rs147390019	rs139551410	rs1202487323
NUDT15 Diplotype
*1/*2 *3/*6	del/del	GAGTCG(3)/GAGTCG(4)	A/A	G/G	G/G	T/T	G/G	G/G	A/A	G/G	C/C	G/G	C/C	C/T	G/G	T/T	C/C

## Sheet: SLCO1B1
Nucleotide change per gene from https://www.pharmvar.org	31160C>T	31202G>A	31208T>C	33021T>C	35230A>G	35294A>G	35297G>A	35305C>A	35309A>G	35324G>T	37038A>G	37041T>C	37383A>G	55377A>G	55401C>T	55402G>A	58970C>G	59021T>C	60979T>G	60981C>G	61075A>G	61090G>A	64347A>G	64425G>C	64457A>G	80781C>T	97468A>C	97503A>G	97539A>G	97571C>T	97584C>T
Effect on protein (NP_006437.3)	p.R57W	p.G71R	p.F73L	p.V82A	p.N130D	p.N151S	p.R152L	p.P155T	p.E156G	splicing defect	p.Y173C	p.V174A	p.I222V	p.I245V	p.R253X	p.R253Q	p.P336R	p.I353T	p.F400V	p.F400L	p.N432D	p.G437R	p.D462G	p.G488A	p.I499V	p.R580X	p.L643F	p.D655G	p.E667G	p.H678Y	p.S682F
Position at NC_000012.12 (Homo sapiens chromosome 12, GRCh38.p2)	g.21172734C>T	g.21172776G>A	g.21172782T>C	g.21174595T>C	g.21176804A>G	g.21176868A>G	g.21176871G>A	g.21176879C>A	g.21176883A>G	g.21176898G>T	g.21178612A>G	g.21178615T>C	g.21178957A>G	g.21196951A>G	g.21196975C>T	g.21196976G>A	g.21200544C>G	g.21200595T>C	g.21202553T>G	g.21202555C>G	g.21202649A>G	g.21202664G>A	g.21205921A>G	g.21205999G>C	g.21206031A>G	g.21222355C>T	g.21239042A>C	g.21239077A>G	g.21239113A>G	g.21239145C>T	g.21239158C>T
Position at NG_011745.1 (SLCO1B1 RefSeqGene)	g.46541C>T	g.46583G>A	g.46589T>C	g.48402T>C	g.50611A>G	g.50675A>G	g.50678G>A	g.50686C>A	g.50690A>G	g.50705G>T	g.52419A>G	g.52422T>C	g.52764A>G	g.70758A>G	g.70782C>T	g.70783G>A	g.74351C>G	g.74402T>C	g.76360T>G	g.76362C>G	g.76456A>G	g.76471G>A	g.79728A>G	g.79806G>C	g.79838A>G	g.96162C>T	g.112849A>C	g.112884A>G	g.112920A>G	g.112952C>T	g.112965C>T
rsID	rs139257324	rs373327528	rs56101265	rs56061388	rs2306283	rs2306282		rs11045819	rs72559745	rs77271279	rs141467543	rs4149056	rs79135870	rs11045852	rs183501729	rs11045853	rs72559747	rs55901008	rs1228465562	rs59113707	rs56387224	rs142965323	rs72559748	rs59502379	rs74064213	rs71581941	rs34671512	rs56199088	rs55737008	rs200995543	rs140790673
SLCO1B1 Diplotype
*1/*12 *2/*10	C/C	G/G	C/T	T/T	A/A	A/A	G/G	C/C	A/A	G/G	A/A	T/T	A/A	A/A	C/C	G/G	C/C	T/T	T/T	C/C	A/A	G/G	A/A	G/G	A/A	C/C	A/A	A/G	A/A	C/C	C/C
*1/*13 *3/*11	C/C	G/G	T/T	C/T	A/A	A/A	G/G	C/C	A/G	G/G	A/A	T/T	A/A	A/A	C/C	G/G	C/C	T/T	T/T	C/C	A/A	G/G	A/A	G/G	A/A	C/C	A/A	A/A	A/G	C/C	C/C
*1/*40 *5/*19	C/C	G/G	T/T	T/T	A/A	A/A	G/G	C/C	A/A	G/G	A/A	C/T	A/A	A/A	C/C	G/G	C/C	T/T	T/T	C/C	A/A	G/G	A/A	G/G	A/A	C/C	A/C	A/A	A/A	C/C	C/C
*4/*15 *5/*14	C/C	G/G	T/T	T/T	A/G	A/A	G/G	A/C	A/A	G/G	A/A	C/T	A/A	A/A	C/C	G/G	C/C	T/T	T/T	C/C	A/A	G/G	A/A	G/G	A/A	C/C	A/A	A/A	A/A	C/C	C/C
*4/*31 *9/*14	C/C	G/G	T/T	T/T	A/G	A/A	G/G	A/C	A/A	G/G	A/A	T/T	A/A	A/A	C/C	G/G	C/C	T/T	T/T	C/C	A/A	G/G	A/A	C/G	A/A	C/C	A/A	A/A	A/A	C/C	C/C
*1/*14 *4/*37	C/C	G/G	T/T	T/T	A/G	A/A	G/G	A/C	A/A	G/G	A/A	T/T	A/A	A/A	C/C	G/G	C/C	T/T	T/T	C/C	A/A	G/G	A/A	G/G	A/A	C/C	A/A	A/A	A/A	C/C	C/C
*4/*20 *14/*19	C/C	G/G	T/T	T/T	A/G	A/A	G/G	A/C	A/A	G/G	A/A	T/T	A/A	A/A	C/C	G/G	C/C	T/T	T/T	C/C	A/A	G/G	A/A	G/G	A/A	C/C	A/C	A/A	A/A	C/C	C/C
*1/*25 *4/*28	C/C	G/G	T/T	T/T	A/G	A/A	G/G	A/C	A/A	G/G	A/A	T/T	A/A	A/G	C/C	A/G	C/C	T/T	T/T	C/C	A/A	G/G	A/A	G/G	A/A	C/C	A/A	A/A	A/A	C/C	C/C
*1/*32 *4/*24	C/C	G/G	T/T	T/T	A/G	A/A	G/G	A/C	A/A	G/G	A/A	T/T	A/A	A/G	C/C	G/G	C/C	T/T	T/T	C/C	A/A	G/G	A/A	G/G	A/A	C/C	A/A	A/A	A/A	C/C	C/C
*1/*43 *4/*44	C/C	G/G	T/T	T/T	A/G	A/A	G/G	A/C	A/A	G/G	A/A	T/T	A/A	A/G	C/C	G/G	C/C	T/T	T/T	C/C	A/A	G/G	A/A	G/G	A/G	C/C	A/A	A/A	A/A	C/C	C/C
*5/*31 *9/*15	C/C	G/G	T/T	T/T	A/G	A/A	G/G	C/C	A/A	G/G	A/A	C/T	A/A	A/A	C/C	G/G	C/C	T/T	T/T	C/C	A/A	G/G	A/A	C/G	A/A	C/C	A/A	A/A	A/A	C/C	C/C
*1/*15 *5/*37	C/C	G/G	T/T	T/T	A/G	A/A	G/G	C/C	A/A	G/G	A/A	C/T	A/A	A/A	C/C	G/G	C/C	T/T	T/T	C/C	A/A	G/G	A/A	G/G	A/A	C/C	A/A	A/A	A/A	C/C	C/C
*5/*20 *15/*19 *37/*40	C/C	G/G	T/T	T/T	A/G	A/A	G/G	C/C	A/A	G/G	A/A	C/T	A/A	A/A	C/C	G/G	C/C	T/T	T/T	C/C	A/A	G/G	A/A	G/G	A/A	C/C	A/C	A/A	A/A	C/C	C/C
*1/*46 *15/*45	C/C	G/G	T/T	T/T	A/G	A/A	G/G	C/C	A/A	G/G	A/A	C/T	A/A	A/A	C/C	G/G	C/C	T/T	T/T	C/C	A/A	G/G	A/A	G/G	A/A	C/T	A/A	A/A	A/A	C/C	C/C
*1/*31 *9/*37	C/C	G/G	T/T	T/T	A/G	A/A	G/G	C/C	A/A	G/G	A/A	T/T	A/A	A/A	C/C	G/G	C/C	T/T	T/T	C/C	A/A	G/G	A/A	C/G	A/A	C/C	A/A	A/A	A/A	C/C	C/C
*9/*20 *19/*31	C/C	G/G	T/T	T/T	A/G	A/A	G/G	C/C	A/A	G/G	A/A	T/T	A/A	A/A	C/C	G/G	C/C	T/T	T/T	C/C	A/A	G/G	A/A	C/G	A/A	C/C	A/C	A/A	A/A	C/C	C/C
*1/*20 *19/*37	C/C	G/G	T/T	T/T	A/G	A/A	G/G	C/C	A/A	G/G	A/A	T/T	A/A	A/A	C/C	G/G	C/C	T/T	T/T	C/C	A/A	G/G	A/A	G/G	A/A	C/C	A/C	A/A	A/A	C/C	C/C
*14/*28 *25/*37	C/C	G/G	T/T	T/T	G/G	A/A	G/G	A/C	A/A	G/G	A/A	T/T	A/A	A/G	C/C	A/G	C/C	T/T	T/T	C/C	A/A	G/G	A/A	G/G	A/A	C/C	A/A	A/A	A/A	C/C	C/C
*14/*24 *32/*37	C/C	G/G	T/T	T/T	G/G	A/A	G/G	A/C	A/A	G/G	A/A	T/T	A/A	A/G	C/C	G/G	C/C	T/T	T/T	C/C	A/A	G/G	A/A	G/G	A/A	C/C	A/A	A/A	A/A	C/C	C/C
*14/*44 *37/*43	C/C	G/G	T/T	T/T	G/G	A/A	G/G	A/C	A/A	G/G	A/A	T/T	A/A	A/G	C/C	G/G	C/C	T/T	T/T	C/C	A/A	G/G	A/A	G/G	A/G	C/C	A/A	A/A	A/A	C/C	C/C
*24/*25 *28/*32	C/C	G/G	T/T	T/T	G/G	A/A	G/G	A/C	A/A	G/G	A/A	T/T	A/A	G/G	C/C	A/G	C/C	T/T	T/T	C/C	A/A	G/G	A/A	G/G	A/A	C/C	A/A	A/A	A/A	C/C	C/C
*25/*44 *28/*43	C/C	G/G	T/T	T/T	G/G	A/A	G/G	A/C	A/A	G/G	A/A	T/T	A/A	G/G	C/C	A/G	C/C	T/T	T/T	C/C	A/A	G/G	A/A	G/G	A/G	C/C	A/A	A/A	A/A	C/C	C/C
*24/*43 *32/*44	C/C	G/G	T/T	T/T	G/G	A/A	G/G	A/C	A/A	G/G	A/A	T/T	A/A	G/G	C/C	G/G	C/C	T/T	T/T	C/C	A/A	G/G	A/A	G/G	A/G	C/C	A/A	A/A	A/A	C/C	C/C

## Sheet: TPMT
Nucleotide change on cDNA (NM_000540.2)	1A>G	2T>C	83A>T	95_96insA	106G>A	124C>G	146T>C	200T>C	205C>G	211G>A	218C>T	238G>C	244C>T	262G>A	319T>G	340G>A	349G>C	356A>C	365A>C	374C>T	395G>A	430G>C	460G>A	487C>T	495-1G>A	497A>G	500C>G	514T>C	537G>T	539A>T	595G>A	611T>C	622T>C	626-1G>A	634T>C	644G>A	648T>A	677G>A	681T>G	712A>G	719A>G;719A>C	234G>T	488G>A; 488G>C
Effect on protein (NP_000358.1)	p.M1V	p.M1T	p.E28V	p.K32KfsX58	p.G36S	p.Q42E	p.L49S	p.F67S	p.L69V	p.G71R	p.A73V	p.A80P	p.R82W	p.G88S	p.Y107D	p.E114K	p.G117R	p.K119T	p.K122T	p.S125L	p.C132Y	p.G144R	p.A154T	p.R163C		p.Y166C	p.A167G	p.S172P	p.Q179H	p.Y180F	p.V199I	p.I204T	p.F208L		p.C212R	p.R215H	p.C216X	p.R226Q	p.H227Q	p.K238E	p.Y240C; p.Y240S	p.W78C	p.R163H; p.R163P
Position at NC_000006.12 (Homo sapiens chromosome 6, GRCh38.p2)	g.18149127T>C	g.18149126A>G	g.18149045T>A	g.18149032_18149033insT	g.18149022C>T	g.18149004G>C	g.18147910A>G	g.18147856A>G	g.18147851G>C	g.18147845C>T	g.18147838G>A	g.18143724C>G	g.18143718G>A	g.18143700C>T	g.18143643A>C	g.18143622C>T	g.18143613C>G	g.18143606T>G	g.18143597T>G	g.18139710G>A	g.18139689C>T	g.18139027C>G	g.18138997C>T	g.18138970G>A	g.18133890C>T	g.18133887T>C	g.18133884G>C	g.18133870A>G	g.18133847C>A	g.18133845T>A	g.18132163C>T	g.18132147A>G	g.18132136A>G	g.18130781C>T	g.18130772A>G	g.18130762C>T	g.18130758A>T	g.18130729C>T	g.18130725A>C	g.18130694T>C	g.18130687T>C; g.18130687T>G	g.18143728C>A	g.18138969C>T; g.18138969C>G
Position at NG_012137.2 (TPMT RefSeqGene)	g.11017A>G	g.11018T>C	g.11099A>T	g.11111_11112insA	g.11122G>A	g.11140C>G	g.12234T>C	g.12288T>C	g.12293C>G	g.12299G>A	g.12306C>T	g.16420G>C	g.16426C>T	g.16444G>A	g.16501T>G	g.16522G>A	g.16531G>C	g.16538A>C	g.16547A>C	g.20434C>T	g.20455G>A	g.21117G>C	g.21147G>A	g.21174C>T	g.26254G>A	g.26257A>G	g.26260C>G	g.26274T>C	g.26297G>T	g.26299A>T	g.27981G>A	g.27997T>C	g.28008T>C	g.29363G>A	g.29372T>C	g.29382G>A	g.29386T>A	g.29415G>A	g.29419A>C	g.29450A>G	g.29457A>G; g.29457A>C	g.16416G>T	g.21175G>A; g.21175G>C
rsID	rs9333569	rs267607275	rs72552742	rs759836180	rs750424422		rs72552740		rs200591577	rs777686348	rs281874771	rs1800462	rs111901354	rs753545734		rs115106679		rs151149760		rs200220210	rs72552738	rs72552737	rs1800460	rs112339338	rs9333570	rs201695576	rs74423290	rs772832951	rs6921269	rs75543815		rs79901429	rs72556347	rs1800584	rs377085266	rs56161402	rs398122996	rs139392616	rs72552736	rs150900439	rs1142345	rs1256618794	rs144041067
TPMT Diplotype
*1/*3A *3B/*3C	T/T	A/A	T/T	del/del	C/C	G/G	A/A	A/A	G/G	C/C	G/G	C/C	G/G	C/C	A/A	C/C	C/C	T/T	T/T	G/G	C/C	C/C	C/T	G/G	C/C	T/T	G/G	A/A	C/C	T/T	C/C	A/A	A/A	C/C	A/A	C/C	A/A	C/C	A/A	T/T	C/T	C/C	C/C

## Sheet: UGT1A1
Nucleotide changes from the UGT nomenclature page: https://www.pharmacogenomics.pha.ulaval.ca/wp-content/uploads/2015/04/UGT1A1-allele-nomenclature.html	-3275T>G	-364C>T	CA(TA)5TAA CA(TA)6TAA CA(TA)7TAA CA(TA)8TAA	211G>A	686C>A
Effect on protein (NP_000454.1)	5' Flanking	5' Flanking	5' Flanking	p.G71R	p.P229Q
Position at NC_000002.12 (Homo sapiens chromosome 2, GRCh38.p2)	g.233757013T>G	g.233759924C>T	g.233760235TA[6]; g.233760235TA[7]; g.233760235TA[8]; g.233760235TA[9]	g.233760498G>A	g.233760973C>A
Position at NG_002601.2 (UGT1A1 RefSeqGene)	g.172270T>G	g.175181C>T	g.175492TA[6]; g.175492TA[7]; g.175492TA[8]; g.175492TA[9]	g.175755G>A	g.176230C>A
rsID	rs4124874	rs887829	rs3064744	rs4148323	rs35350960
UGT1A1 Diplotype
*1/*80+*28 *28/*80	T/T	C/T	TA(7)/TA(8)	G/G	C/C
*1/*80+*37 *37/*80	T/T	C/T	TA(7)/TA(9)	G/G	C/C
*28/*80+*37 *37/*80+*28	T/T	C/T	TA(8)/TA(9)	G/G	C/C
