# Supplementary material for: PAnno: A pharmacogenomics annotation tool for clinical genomic testing
Source: Front Pharmacol. 2023 Jan 26;14:1008330. doi: 10.3389/fphar.2023.1008330 (PMC9909284; doi:10.3389/fphar.2023.1008330)
Supplement: Supplementary file 2 [file Table3.XLSX]

## Sheet: GeT-RM vs. PAnno
Supplemental Table. Differences in haplotype definition of PAnno and GeT-RM
	GeT-RM tested alleles	PAnno tested alleles	Alleles included in GeT-RM but not in Panno	Alleles included in PAnno but not in GeT-RM
CYP2B6	*1, *2, *3, *4, *5, *6, *7, *8, *11, *12, *13, *14, *15, *18 (*16), *19, *20, *21, *22, *26, *27, *28, CNV	*1, *2, *3, *4, *5, *6, *7, *8, *9, *10, *11, *12, *13, *14, *15, *17, *18, *19, *20, *21, *22, *23, *24, *25, *26, *27, *28, *31, *32, *33, *34, *35, *36, *37, *38	CNV	*9, *10, *17, *23, *24, *25, *31, *32, *33, *34, *35, *36, *37, *38
CYP2C8	*1, *2, *3, *4, *5, *6, *7, *8, *9, *10, *11, *12, *13, *14	*1, *2, *3, *4, *5, *6, *7, *8, *9, *10, *11, *12, *13, *14, *15, *16, *17, *18		*15, *16, *17, *18
CYP2C9	*1, *2, *3, *4, *5, *6, *7, *8, *9, *10, *11, *12, *13, *14, *15, *16, *17, *18, *19, *20, *21, *22, *23, *24, *25, *26, *27, *28, *29, *30, *31, *32, *33, *34, *35, *36, *37, *38, *39, *40, *41, *42, *43, *44, *45, *46, *47, *48, *49, *50, *51, *52, *53, *54, *55, *56, *57, *58, *59, *60, *61	*1, *2, *3, *4, *5, *6, *7, *8, *9, *10, *11, *12, *13, *14, *15, *16, *17, *18, *19, *20, *21, *22, *23, *24, *25, *26, *27, *28, *29, *30, *31, *32, *33, *34, *35, *36, *37, *38, *39, *40, *41, *42, *43, *44, *45, *46, *47, *48, *49, *50, *51, *52, *53, *54, *55, *56, *57, *58, *59, *60, *61, *62, *63, *64, *65, *66, *67, *68, *69, *70, *71, *72, *73, *74, *75		*62, *63, *64, *65, *66, *67, *68, *69, *70, *71, *72, *73, *74, *75
CYP2C19	*1, *2, *3, *4, *5, *6, *7, *8, *9, *10, *11, *12, *13, *14, *15, *16, *17, *18, *19, *22, *23, *24, *25, *26, *28, *29, *30, *31, *32, *33, *34, *35, *36, *37, *38 (*1A)	*1, *2, *3, *4, *5, *6, *7, *8, *9, *10, *11, *12, *13, *14, *15, *16, *17, *18, *19, *22, *23, *24, *25, *26, *28, *29, *30, *31, *32, *33, *34, *35, *38, *39	*36, *37	*39
CYP2D6	*1, *2, *3, *4, *5, *6, *7, *8, *9, *10, *11, *12, *13, *14, *15, *17, *18, *19, *20, *21, *22, *23, *24, *25, *26, *27, *28, *29, *30, *31, *32, *33, *34, *35, *36, *37, *38, *39, *40, *41, *42, *43, *44, *45, *46, *47, *48, *49, *50, *51, *52, *53, *54, *55, *56, *57, *58, *59, *60, *61, *62, *63, *64, *65, *68, *69, *70, *71, *72, *73, *74, *75, *81, *82, *83, *84, *85, *86, *87, *88, *89, *90…	*1, *2, *3, *4, *6, *7, *8, *9, *10, *11, *12, *14, *15, *17, *18, *19, *20, *21, *22, *23, *24, *25, *26, *27, *28, *29, *30, *31, *32, *33, *34, *35, *36, *37, *38, *39, *40, *41, *42, *43, *44, *45, *46, *47, *48, *49, *50, *51, *52, *53, *54, *55, *56, *57, *58, *59, *60, *62, *64, *65, *69, *70, *71, *72, *73, *74, *75, *81, *82, *83, *84, *85, *86, *87, *88, *89, *90, *91, *92, *93, *94, *9…	*5, *13, *61, *63, *68, *1×2, *2×2, *4×2, *4N+*4, *10×2, *13+*2, *17×2, *36×2, *36+*1, *36+*10, *36×2+*10, *36×2+*10×2, *41×3, *68+*4	*115, *116, *117, *118, *119, *120, *121, *122, *123, *124, *125, *126, *127, *128, *129, *130, *131, *132, *133, *134, *135, *136, *137, *138, *139, *140, *141, *142, *143, *144, *145, *146, *147, *148, *149
CYP3A4	*1, *1B, *2, *3, *4, *5, *6, *7, *8, *10, *11, *12, *13, *14, *15, *16, *17, *18, *19, *20, *22, 465FS, I193V, I431T, K96E, S252A	*1, *2, *3, *4, *5, *6, *7, *8, *9, *10, *11, *12, *13, *14, *15, *16, *17, *18, *19, *20, *21, *22, *23, *24, *26, *28, *29, *30, *31, *32, *33, *34, *35, *36	*1B, 465FS, I193V, I431T, K96E, S252A	*21, *23, *24, *26, *28, *29, *30, *31, *32, *33, *34, *35, *36, *9
CYP3A5	*1, *1A, *1D, *2, *3, *3B, *3C, *3D, *3F, *3G, *3K, *3L, *4, *5, *6, *7, *8, *9, S100Y	*1, *3, *6, *7, *8, *9	*1A, *1D, *2, *3B, *3C, *3D, *3F, *3G, *3K, *3L, *4, *5, S100Y
CYP4F2	*1, *2, *3, G185V, L278F, P13R, W12C	*1, *2, *3	G185V, L278F, P13R, W12C
DPYD	*1, *10, *11, *13, *2, *2A, *3, *4, *7, *8, *9, *9A, *9B, M166V, R21X	Reference (*1), c.1003G>T (*11), c.1024G>A, c.1057C>T, c.1108A>G, c.1129-5923C>G, c.1236G>A (HapB3), c.1156G>T (*12), c.1180C>T, c.1181G>T, c.1218G>A, c.1260T>A, c.1278G>T, c.1294G>A, c.1314T>G, c.1349C>T, c.1358C>G, c.1371C>T, c.1403C>A, c.1475C>T, c.1484A>G, c.1519G>A, c.1543G>A, c.1577C>G, c.1601G>A (*4), c.1615G>A, c.1627A>G (*5), c.1679T>G (*13), c.1682G>T, c.1774C>T, c.1775G>A, c.1777G>A, c…	*2, *9, M166V, R21X	c.1024G>A, c.1057C>T, c.1108A>G, c.1129-5923C>G, c.1236G>A (HapB3), c.1156G>T (*12), c.1180C>T, c.1181G>T, c.1218G>A, c.1260T>A, c.1278G>T, c.1294G>A, c.1314T>G, c.1349C>T, c.1358C>G, c.1371C>T, c.1403C>A, c.1475C>T, c.1484A>G, c.1519G>A, c.1543G>A, c.1577C>G, c.1615G>A, c.1627A>G (*5), c.1682G>T, c.1774C>T, c.1775G>A, c.1777G>A, c.1796T>C, c.1896T>C, c.1905C>G, c.1906A>C, c.1990G>T, c.2021G>A, c…
NUDT15	*2, *3, *4, *5, *6, *9	*1, *2, *3, *4, *5, *6, *7, *8, *9, *10, *11, *12, *13, *14, *15, *16, *19, *20		*1, *7, *8, *10, *11, *12, *13, *14, *15, *16, *19, *20
SLCO1B1	*1A (*1), *2, *3, *4, *5, *6, *7, *8, *9, *10, *11, *12, *13, *14, *15, *16, *17, *18, *21, *1B (*37), P336R	*1, *2, *3, *4, *5, *6, *7, *8, *9, *10, *11, *12, *13, *14, *15, *16, *19, *20, *23, *24, *25, *26, *27, *28, *29, *30, *31, *32, *33, *34, *36, *37, *38, *39, *40, *41, *42, *43, *44, *45, *46, *47	*17, *18, *21, P336R	*19, *20, *23, *24, *25, *26, *27, *28, *29, *30, *31, *32, *33, *34, *36, *38, *39, *40, *41, *42, *43, *44, *45, *46, *47
TPMT	*1, *2, *24, *3A, *3B, *3C, *3D, *4, *8, *16, *32 (only available for six samples of PAnno test datasets)	*1, *2, *3A, *3B, *3C, *4, *5, *6, *7, *8, *9, *10, *11, *12, *13, *14, *15, *16, *17, *18, *19, *20, *21, *22, *23, *24, *25, *26, *27, *28, *29, *30, *31, *32, *33, *34, *35, *36, *37, *38, *39, *40, *41, *42, *43, *44	*3D	*10, *11, *12, *13, *14, *15, *17, *18, *19, *20, *21, *22, *23, *25, *26, *27, *28, *29, *30, *31, *33, *34, *35, *36, *37, *38, *39, *40, *41, *42, *43, *44, *5, *6, *7, *9
UGT1A1	*1, *6, *6A, *6B, *7, *8, *12, *14, *15, *27, *27+*28+*60, *27+*28+*60+*93, *28, *28+*60, *28+*60+*93, *29, *36, *37, *43, *45, *60, *62, *80, *93, *112	*1, *27, *28, *36, *37, *6, *80, *80+*28, *80+*37, *60 (only used in the concordance assessment)	*6A, *6B, *7, *8, *12, *14, *15, *27+28+60, *27+28+60+93, *28+60, *28+60+93, *29, *43, *45, *62, *93, *112	*80+*28, *80+*37

## Sheet: Renaming annotation
Gene	alleles	renamed alleles	References of renamed alleles
CYP2B6	*16	*18	Desta, Z., El-Boraie, A., Gong, L., Somogyi, A. A., Lauschke, V. M., Dandara, C., Klein, K., Miller, N. A., Klein, T. E., Tyndale, R. F., Whirl-Carrillo, M., & Gaedigk, A. (2021). PharmVar GeneFocus: CYP2B6. Clinical pharmacology and therapeutics, 110(1), 82–97.
CYP2C19	*1A	*38	Botton, M. R., Whirl-Carrillo, M., Del Tredici, A. L., Sangkuhl, K., Cavallari, L. H., Agúndez, J., Duconge, J., Lee, M., Woodahl, E. L., Claudio-Campos, K., Daly, A. K., Klein, T. E., Pratt, V. M., Scott, S. A., & Gaedigk, A. (2021). PharmVar GeneFocus: CYP2C19. Clinical pharmacology and therapeutics, 109(2), 352–366.
CYP2D6	*14A	*114	Sakuyama, K., Sasaki, T., Ujiie, S., Obata, K., Mizugaki, M., Ishikawa, M., & Hiratsuka, M. (2008). Functional characterization of 17 CYP2D6 allelic variants (CYP2D6.2, 10, 14A-B, 18, 27, 36, 39, 47-51, 53-55, and 57). Drug metabolism and disposition: the biological fate of chemicals, 36(12), 2460–2467.
CYP3A4	*1G	*36	Fukushima-Uesaka, H., Saito, Y., Watanabe, H., Shiseki, K., Saeki, M., Nakamura, T., Kurose, K., Sai, K., Komamura, K., Ueno, K., Kamakura, S., Kitakaze, M., Hanai, S., Nakajima, T., Matsumoto, K., Saito, H., Goto, Y., Kimura, H., Katoh, M., Sugai, K., … Sawada, J. (2004). Haplotypes of CYP3A4 and their close linkage with CYP3A5 haplotypes in a Japanese population. Human mutation, 23(1), 100.
SLCO1B1	*1A	*1	Tirona, R. G., Leake, B. F., Merino, G., & Kim, R. B. (2001). Polymorphisms in OATP-C: identification of multiple allelic variants associated with altered transport activity among European- and African-Americans. The Journal of biological chemistry, 276(38), 35669–35675.
	*1B	*37	Pasanen, M. K., Backman, J. T., Neuvonen, P. J., & Niemi, M. (2006). Frequencies of single nucleotide polymorphisms and haplotypes of organic anion transporting polypeptide 1B1 SLCO1B1 gene in a Finnish population. European journal of clinical pharmacology, 62(6), 409–415.
