# Supplementary material for: PAnno: A pharmacogenomics annotation tool for clinical genomic testing
Source: Front Pharmacol. 2023 Jan 26;14:1008330. doi: 10.3389/fphar.2023.1008330 (PMC9909284; doi:10.3389/fphar.2023.1008330)
Supplement: Supplementary file 3 [file DataSheet1.ZIP]

Archive with 11 entries (10 files):
- Supp.6 PAnno reports of four samples from different populations/
- Supp.6 PAnno reports of four samples from different populations/NA19147.PAnno.html
- __MACOSX/Supp.6 PAnno reports of four samples from different populations/._NA19147.PAnno.html
- Supp.6 PAnno reports of four samples from different populations/.DS_Store
- __MACOSX/Supp.6 PAnno reports of four samples from different populations/._.DS_Store
- Supp.6 PAnno reports of four samples from different populations/HG00436.PAnno.html
- __MACOSX/Supp.6 PAnno reports of four samples from different populations/._HG00436.PAnno.html
- Supp.6 PAnno reports of four samples from different populations/NA19785.PAnno.html
- __MACOSX/Supp.6 PAnno reports of four samples from different populations/._NA19785.PAnno.html
- Supp.6 PAnno reports of four samples from different populations/NA10859.PAnno.html
- __MACOSX/Supp.6 PAnno reports of four samples from different populations/._NA10859.PAnno.html
