# Supplementary material for: PAnno: A pharmacogenomics annotation tool for clinical genomic testing
Source: Front Pharmacol. 2023 Jan 26;14:1008330. doi: 10.3389/fphar.2023.1008330 (PMC9909284; doi:10.3389/fphar.2023.1008330)
Supplement: Supplementary file 4 [file Table4.XLSX]

## Sheet: Diplotype Summary
	CYP2B6		CYP2C8		CYP2C9		CYP2C19		CYP2D6		CYP3A4		CYP3A5		CYP4F2		DPYD		NUDT15		SLCO1B1		TPMT		UGT1A1
	GeT-RM	PAnno	GeT-RM	PAnno	GeT-RM	PAnno	GeT-RM	PAnno	GeT-RM	PAnno	GeT-RM	PAnno	GeT-RM	PAnno	GeT-RM	PAnno	GeT-RM	PAnno	GeT-RM	PAnno	GeT-RM	PAnno	GeT-RM	PAnno	GeT-RM	PAnno
HG00276	*2/(*4)	*2/*4	*1/*3	*1/*3	*1/*2	*1/*2	*1/*1	*1/*1	*4/*5	*4/*4	*1/*2	*1/*2	*3/*3	*3/*3	*1/*1	*1/*1	*1/*1	Reference/Reference	-	*1/*1	*1/*15	*1/*15	*1/*16	*1/*16	*1/*28	*60/*80+*28
HG00436	*1/*6	*1/*6	*1/*1	*1/*1	*1/*1	*1/*1	*1/*1	*1/*1	*2x2/*71	*2/*71	*1/*1	*1/*1	*3/*3	*3/*3	(*2)/*3	*2/*3	*1/*1	Reference/Reference	-	*1/*1	*1B/*1B	*37/*37	*1/*1	*1/*1	*27/*28	*27/*80+*28; *60/*80+*28
HG00589	*1/*1	*1/*1	*1/*1	*1/*1	*1/*1	*1/*1	*1/*1	*1/*1	*1/*21	*1/*2	*1/*1	*1/*1	*3/*3	*3/*3	*1/*1	*1/*1	*1/*1	c.1627A>G (*5)/c.1896T>C	-	*1/*1	*1B/*1B	*37/*39	*1/*3C	*1/*3C	*1/(*7)	*1/*1
HG01190	*1(*5)/*1(*27)	*1/*5	*1/*3	*1/*3	*2/*61	*1/*61	*1/*2	*1/*2	*68+*4/*5	*4/*4	*1/*1B	*36/*36	*1/*1	*1/*1	*1/*3	*1/*3	*1/*9	Reference/c.85T>C (*9A)	-	*1/*1	*1/*1	*1/*1	*1/*1	*1/*1	(*37)/*60	*60/*80+*37
NA06991	*1/*6	*1/*9	*1/*1	*1/*1	*1/*1	*1/*1	*1/*1	*1/*1	*1/*4	*1/*4	*1/*1	*1/*1	*3/*3	*3/*3	*1/*1	*1/*1	*1/(*4)	c.1601G>A (*4)/c.2846A>T	-	*1/*1	*15/*15	*15/*46	*1/*1	*1/*1	*60/*60	*60/*60
NA06993	*1/*1	*1/*1	*1/*3	*1/*3	*1/*2	*1/*2	*1/*1	*1/*1	*2(*35)/*4	*4/*35	*1/*22	*1/*22	*3/*3	*3/*3	-	*1/*1	*1/*1	c.1601G>A (*4)/c.1627A>G (*5)	-	*1/*1	*1/*15	*1/*15	*1/*1	*1/*1	-	*28/*80
NA07000	*1/*1	*1/*1	*1/*1	*1/*1	*1/*1	*1/*1	*1/*17	*1/*17	*2(*35)/*9	*9/*35	*1/*1	*1/*36	*1/*3	*1/*3	-	*3/*3	*1/*1	Reference/Reference	*1/*6	*1/*6	*1/*15	*1/*15	*1/*1	*1/*1	-	*1/*1
NA07019	*1(*5)/*1(*22)	*5/*22	*1/*1	*1/*1	*1/*1	*1/*1	*1/*17	*1/*17	*1/*4	*1/*4	*1/*1	*1/*1	*3/*3	*3/*3	*1/*3	*1/*3	*1/*1	Reference/Reference	-	*1/*1	*1/*14	*1/*14	*1/*1	*1/*1	*1/*60	*1/*60
NA07029	*6/(*27)	*1/*6	*1/*3	*1/*3	*1/*2	*1/*2	*8/*17	*8/*17	*1/*35	*1/*35	*1/*1	*1/*36	*1/*3	*1/*3	*3/*3	*3/*3	*1/*1	Reference/Reference	-	*1/*6	*1/*1	*1/*1	*1/*1	*1/*1	*1/*1	*1/*1
NA07048	*1/*1	*1/*1	*1/*18	*1/*18	*1/*1	*1/*1	*1/*17	*1/*17	*1/*4	*1/*4	*1/*1	*1/*1	*3/*3	*3/*3	-	*1/*1	*1/*1	Reference/c.2846A>T	-	*1/*1	*1/*1	*1/*1	*1/*1	*1/*1	-	*60/*80+*28
NA07055	*6/(*27)	*1/*6	*1/*1	*1/*1	*1/*1	*1/*1	*1/*17	*1/*17	*4/*4	*4/*4	*1/*1	*1/*1	*3/*3	*3/*3	*1/*1	*1/*1	*1/*1	c.1627A>G (*5)/c.2846A>T	-	*1/*1	*1/*14	*1/*14	*1/*1	*1/*1	*1/*1	*1/*1
NA07056	*6/(*22)	*6/*22	*1/*1	*1/*1	*1/*1	*1/*1	*1/*1	*1/*1	*2/*4	*2/*4	*1/*22	*1/*22	*3/*3	*3/*3	*3/*3	*3/*3	*1/*1	Reference/Reference	-	*1/*1	*1/*14	*1/*14	*1/*1	*1/*1	*1/*28	*60/*80+*28
NA07348	*1/*1	*1/*1	*1/*4	*1/*4	*1/*1	*1/*1	*2/*17	*2/*17	*1/*6	*1/*6	*1/*1	*1/*1	*3/*3	*3/*3	*1/*1	*1/*1	*1/*9	c.85T>C (*9A)/c.2194G>A (*6)	-	*1/*1	*1/*1	*1/*1	*1/*1	*1/*1	*60/*60	*60/*60
NA07357	*1/*1	*1/*1	*1/*4	*1/*4	*1/*1	*1/*1	*2/*17	*2/*17	*1/*6	*1/*6	*1/*1	*1/*1	*3/*3	*3/*3	*1/*1	*1/*1	*1/*9	c.85T>C (*9A)/c.1627A>G (*5)	-	*1/*1	*1/*15	*1/*15	*1/*1	*1/*1	*28/*60	*28/*80
NA10831	*1/*1	*1/*1	*1/*1	*1/*1	*1/*2	*1/*2	*1/*17	*1/*17	*4/*5	*4/*4	*1/*1	*1/*1	*3/*3	*3/*3	*1/*1	*1/*1	*1/*9	c.85T>C (*9A)/c.1627A>G (*5)	-	*1/*1	*1/*14	*1/*14	*1/*1	*1/*1	*28/*28	*80+*28/*80+*28
NA10838	*6/*6	*6/*6	*1/*1	*1/*1	*1/*1	*1/*1	*1/*1	*1/*1	*2/*4	*2/*4	*1/*1	*1/*1	*3/*3	*3/*3	-	*1/*1	*1/*1	Reference/Reference	-	*1/*1	*1/*1	*1/*14	*1/*1	*1/*1	-	*1/*1
NA10846	*1/*1	*1/*1	*1/*1	*1/*1	*1/*1	*1/*1	*1/*17	*1/*17	*1/*4	*1/*4	*1/*1	*1/*1	*3/*3	*3/*3	-	*1/*3	*1/*9	c.85T>C (*9A)/c.1896T>C	-	*1/*1	*1/*1	*1/*1	*1/*1	*1/*1	-	*60/*80+*28
NA10847	*1/*6	*1/*6	*1/*1	*1/*1	*1/*1	*1/*1	*1/*1	*1/*1	*1/*41	*1/*41	*1/*1	*1/*1	*3/*3	*3/*3	*1/*1	*1/*1	*1/*9	c.85T>C (*9A)/c.1627A>G (*5)	-	*1/*1	*5/*15	*5/*15	*1/*1	*1/*1	*1/*28	*60/*80+*28
NA10851	*1/*1(*27)	*1/*1	*1/*1	*1/*1	*1/*1	*1/*1	*1/*17	*1/*17	*1/*4	*1/*4	*1/*1	*1/*1	*3/*3	*3/*3	*1/*1	*1/*1	*1/*9	c.85T>C (*9A)/c.496A>G	-	*1/*1	*1/*14	*1/*14	*1/*1	*1/*1	*1/*1	*1/*1
NA10854	*1/*1	*1/*1	*3/*3	*3/*3	*2/*2	*2/*2	*1/*1	*1/*1	*1/*4	*1/*4	*1/*1B	*1/*36	*1/*3	*1/*3	*1/*3	*1/*3	*1/*1	Reference/Reference	-	*1/*1	*1/*1	*1/*37	*1/*1	*1/*1	*1/*1	*1/*1
NA10855	*1/*1	*1/*5	*1/*3	*1/*3	*2/*3	*2/*3	*1/*38	*1/*38	*1/(*68)+*4	*1/*4	*1/*1	*1/*1	*3/*3	*3/*3	-	*1/*1	*1/*1	Reference/c.1627A>G (*5)	-	*1/*1	*1/*1	*1/*14	*1/*32	*1/*32	-	*28/*80
NA10856	*1/*1	*1/*1	*1/*1	*1/*1	*1/*2	*1/*2	*1/*2	*1/*2	*1/*5	*1/*1	*1/*1	*1/*36	*1/*3	*1/*3	-	*1/*1	*1/*1	c.1627A>G (*5)/c.2194G>A (*6)	-	*1/*1	*1/*1	*1/*20	*1/*1	*1/*1	-	*1/*60
NA10859	*1/*6	*1/*6	*1/*1	*1/*1	*1/*1	*1/*1	*1/*1	*1/*1	*1/*2	*1/*2	*1/*1	*1/*1	*3/*3	*3/*3	-	*2/*3	*1/*9	c.85T>C (*9A)/c.1627A>G (*5)	-	*1/*1	*1/*15	*1/*15	*1/*1	*1/*1	-	*1/*1
NA10865	*1/(*2;*10)	*1/*2	*1/*3	*1/*3	*1/*2	*1/*2	*8/*17	*8/*17	*1/*41	*1/*41	*1/*1	*1/*36	*3/*3	*3/*3	-	*1/*1	*1/*1	Reference/Reference	-	*1/*1	*1/*1	*1/*20	*1/*1	*1/*1	-	*60/*80+*28
NA11832	*1/*1	*1/*1	*1/*1	*1/*1	*1/*3	*1/*3	*2/*38	*2/*38	*1/(*68)+*4	*1/*4	*1/*1	*1/*1	*3/*3	*3/*3	*1/*1	*1/*1	*1/*1	c.496A>G/c.1627A>G (*5)	-	*1/*1	*1/*1	*14/*20	*1/*1	*1/*1	*28/*60	*28/*80
NA11839	*1/*1(*15)	*1/*15	*1/*3	*1/*3	*2/*3	*2/*3	*1/*38	*1/*38	*1/*2	*1/*2	*1/*1B	*1/*36	*1/*3	*1/*3	*1/*3	*1/*3	*1/*1	Reference/c.1627A>G (*5)	-	*1/*1	*1A/*1B	*1/*37	*1/*1	*1/*1	*1/*1	*1/*1
NA11881	*1/*6	*1/*6	*1/*1	*1/*1	*1/*1	*1/*1	*1/*17	*1/*17	*2/*3	*2/*3	*1/*1	*1/*1	*3/*3	*3/*3	-	*2/*3	*1/*1	Reference/c.1627A>G (*5)	-	*1/*1	*1/(*15)	*14/*15	*1/*1	*1/*1	-	*1/*1
NA11993	*1/*1	*1/*1	*1/*1	*1/*1	*1/*1	*1/*1	*1/*1	*1/*1	*1/*9	*1/*9	*1/*1	*1/*1	*3/*3	*3/*3	*1/*3	*1/*3	*1/*1	c.1627A>G (*5)/c.1682G>T	-	*1/*1	*1/*17	*1/*15	*1/*1	*1/*1	*28/*60	*28/*80
NA12003	*6/*6	*6/*6	*1/*3	*1/*3	*1/*2	*1/*2	*1/*1	*1/*1	*4/*35	*4/*35	*1/*1B	*1/*36	*1/*3	*1/*3	*1/*1	*1/*1	*1/*1	Reference/Reference	-	*1/*1	*1/*15	*1/*15	*1/*1	*1/*1	*1/*28	*60/*80+*28
NA12006	*1/*1(*5)	*1/*5	*1/*1	*1/*1	*1/*1	*1/*1	*1/*1	*1/*1	*4/*41	*4/*41	*1/*3	*1/*3	*3/*3	*3/*3	(*2)/*3	*1/*3	*1/*1	Reference/Reference	-	*1/*1	*1/*21	*37/*37	*1/*1	*1/*1	*1/*28	*60/*80+*28
NA12145	*1/*1	*1/*1	*1/*4	*1/*4	*1/*1	*1/*1	*2/*17	*2/*17	*1/*4	*1/*4	*1/*1	*1/*1	*3/*3	*3/*3	*1/*1	*1/*1	*1/*9	Reference/c.85T>C (*9A)	-	*1/*1	*1/*1	*1/*1	*1/*1	*1/*1	*1/*1	*1/*1
NA12156	*1/*1	*1/*1	*1/*15	*1/*15	*1/*2	*1/*2	*1/*1	*1/*1	*1/*4	*1/*4	*1/*1	*1/*1	*3/*3	*3/*3	(*2)/*3	*2/*3	*1/*1	c.1627A>G (*5)/c.1896T>C	-	*1/*1	*1/*21	*1/*37	*1/*1	*1/*1	*1/*28	*60/*80+*28
NA12236	*1/*1(*4)	*1/*4	*1/*1	*1/*1	*1/*1	*1/*1	*1/*17	*1/*17	*1/*4	*1/*4	*1/*1	*1/*1	*3/*3	*3/*3	*1/*1	*1/*1	*9/*9	c.85T>C (*9A)/c.85T>C (*9A)	-	*1/*1	*1/*14	*1/*14	*1/*1	*1/*1	*1/*1	*1/*1
NA12336	*1/*6	*5/*6	*1/*1	*1/*1	*1/*1	*1/*1	*17/*17	*17/*17	*5/*41	*41/*41	*1/*1	*1/*35	*3/*3	*3/*3	-	*1/*1	*1/*9	c.85T>C (*9A)/c.496A>G	-	*1/*1	*1/*1	*1/*1	*1/*1	*1/*1	-	*1/*1
NA12717	*1/*7	*5/*6	*1/*1	*1/*1	*1/*1	*1/*1	*2/*2	*2/*2	*1/*1	*1/*1	*1B/*22	*22/*36	*1/*3	*1/*3	*1/*3	*1/*3	*1/*1	Reference/Reference	-	*1/*1	*1A/*1A	*1/*1	*1/*1	*1/*1	*1/*28	*60/*80+*28
NA12753	*1/*6	*4/*6	*1/*4	*1/*4	*1/*9	*1/*9	*1/*2	*1/*2	*2/*3	*2/*3	*1/*1	*1/*36	*3/*3	*3/*3	-	*1/*1	*1/*9	c.1896T>C/c.1896T>C	-	*1/*1	*1/*1	*1/*14	*1/*3A	*1/*3A	-	*1/*1
NA12813	*1/*2	*1/*2	*1/*1	*1/*1	*1/*3	*1/*3	*17/*38	*17/*38	*2/*4	*2/*4	*1/*1	*1/*36	*3/*3	*3/*3	*1/*3	*1/*3	*1/(*4)	Reference/c.1601G>A (*4)	-	*1/*1	*1/*21	*1/*20	*1/*1	*1/*1	*28/*28	*80+*28/*80+*28
NA12815	*1/*1	*1/*1	*1/*1	*1/*1	*1/*8	*1/*8	*1/*2	*1/*2	*2/*41	*2/*41	*1/*1	*1/*1	*3/*3	*3/*3	-	*1/*3	*1/*9	c.85T>C (*9A)/c.496A>G	-	*1/*1	*1/*1	*1/*1	*1/*1	*1/*1	-	*1/*1
NA12873	*1/*6	*1/*6	*1/*1	*1/*1	*1/*1	*1/*1	*1/*17	*1/*17	*1/*5	*1/*1	*1/*1	*1/*1	*3/*3	*3/*3	*1/*1	*1/*1	*1/*1	Reference/Reference	-	*1/*1	*1/*1	*1/*1	*1/*1	*1/*1	*1/*1	*1/*1
NA12878	*1/*1	*1/*1	*1/*3	*1/*3	*1/*2	*1/*2	*1/*2	*1/*2	*3/(*68)+*4	*3/*4	*1/*1	*1/*1	*3/*3	*3/*3	*1/*1	*1/*1	*1/(*4)	c.1601G>A (*4)/c.1627A>G (*5)	-	*1/*1	*1/*15	*1/*15	*1/*1	*1/*1	*1/*28	*60/*80+*28
NA12892	*1/*1	*1/*5	*1/*3	*1/*3	*1/*2	*1/*2	*1/*1	*1/*1	*2/*3	*2/*3	*1/*22	*1/*22	*3/*3	*3/*3	-	*1/*1	*1/*1	Reference/c.1627A>G (*5)	-	*1/*1	*1/*15	*1/*15	*1/*1	*1/*1	-	*60/*80+*28
NA18484	*1/*18	*1/*18	*1/*4	*1/*4	*1/*9	*1/*9	*1/*2	*1/*2	*1/*17	*17/*122	*1B/*1B	*36/*36	*1/*7	*1/*7	*1/*2	*1/*2	*1/*9	Reference/c.85T>C (*9A)	-	*1/*1	*1A/*1B	*37/*41	*1/*1	*1/*1	*28/*60	*28/*80
NA18518	*1/*6	*1/*6	*1/*2	*1/*2	*1/*1	*1/*1	*2/*17	*2/*17	*17/*29	*17/*29	*1B/*1B	*36/*36	*1/*6	*1/*6	*1/*2	*1/*2	*1/*9	c.85T>C (*9A)/c.1627A>G (*5)	-	*1/*1	*1A/*1B	*1/*37	*1/*1	*1/*1	*60/*60	*60/*60
NA18519	*1/*6	*1/*6	*1/*2	*1/*2	*1/*5	*1/*5	*1/*17	*1/*17	*1/*29	*29/*106	*1B/*1B	*36/*36	*1/*6	*1/*6	(*2)/*3	*2/*3	*9/*9	c.85T>C (*9A)/c.85T>C (*9A)	-	*1/*1	*1B/*1B	*37/*37	*1/*1	*1/*1	*28/*60	*28/*80
NA18526	*1/*1	*1/*1	*1/*1	*1/*1	*1/*1	*1/*1	*1/*1	*1/*1	*1/*36x2+*10	*1/*10	*1/*1	*1/*36	*1/*1	*1/*1	*1/*3	*1/*3	*1/*1	Reference/Reference	-	*1/*2	*1/*15	*1/*15	*1/*1	*1/*1	*1/*60	*1/*60
NA18544	*1/*1	*1/*1	*1/*1	*1/*1	*1/*1	*1/*1	*1/*2	*1/*2	*10/*41	*10/*41	*1/*1	*1/*1	*1/*3	*1/*3	*1/*1	*1/*1	*1/*1	c.1627A>G (*5)/c.1896T>C	-	*1/*1	*1B/*17	*15/*37	*1/*1	*1/*1	*1/*28	*60/*80+*28
NA18552	*1/*6	*1/*6	*1/*1	*1/*1	*1/*1	*1/*1	*1/*4	*1/*4	*1/*14	*1/*14	*1/*1	*1/*1	*3/*3	*3/*3	*1/*3	*1/*3	*1/*1	Reference/c.1627A>G (*5)	-	*1/*1	*1/*15	*15/*37	*1/*1	*1/*1	*1/*60	*1/*60
NA18563	*1/*1	*1/*1	*1/*1	*1/*1	*1/*3	*1/*3	*1/*38	*1/*38	*1/*36+*10	*1/*10	*1/*1	*36/*36	*1/*1	*1/*1	-	*1/*1	*1/*1	Reference/c.1627A>G (*5)	-	*1/*1	*1/*17	*1/*15	*1/*1	*1/*1	-	*60/*80+*28
NA18564	*1/*1	*1/*1	*1/*1	*1/*1	*1/*1	*1/*1	*2/*3	*2/*3	*2/*36+*10	*2/*10	*1/*1	*36/*36	*1/*1	*1/*1	*3/*3	*3/*3	*1/*9	c.85T>C (*9A)/c.1627A>G (*5)	*1/*3	*1/*3	*1/*1	*1/*37	*1/*1	*1/*1	*1/*60	*1/*60
NA18565	*1/*1	*1/*1	*1/*1	*1/*1	*1/*1	*1/*1	*1/*1	*1/*1	*10/*36x2	*10/*10	*1/*1	*1/*36	*1/*3	*1/*3	*1/*1	*1/*1	*1/*1	Reference/Reference	-	*1/*1	*1/*1	*1/*1	*1/*1	*1/*1	*1/*60	*1/*60
NA18572	*1/*1	*1/*1	*1/*1	*1/*1	*1/*1	*1/*1	*1/*1	*1/*1	*36+*10/*41	*10/*41	*1/*1	*1/*1	*1/*3	*1/*3	-	*1/*3	*1/*1	Reference/c.1627A>G (*5)	-	*1/*1	*1/*1	*37/*37	*1/*1	*1/*1	-	*6/*80+*28
NA18617	*1/*1	*1/*4	*1/*1	*1/*1	*1/*1	*1/*1	*1/*2	*1/*2	*36+*10/*36+*10	*10/*10	*1/*1	*1/*1	*3/*3	*3/*3	-	*1/*1	*1/*1	Reference/Reference	-	*1/*1	*1/*1	*37/*37	*1/*1	*1/*1	-	*1/*6
NA18855	*6/*6	*6/*6	*1/*1	*1/*1	*1/*9	*1/*9	*1/*2	*1/*2	*1/*5	*1/*1	*1/*1B	*36/*36	*3/*6	*3/*6	*1/*1	*1/*1	*9/*9	c.85T>C (*9A)/c.85T>C (*9A)	-	*1/*1	*1B/*1B	*37/*37	*1/*3C	*1/*3C	*28/*28	*80+*28/*80+*28
NA18861	*1/*18	*1/*18	*1/*1	*1/*1	*1/*1	*1/*1	*1/*1	*1/*1	*5/*29	*29/*29	*1B/*1B	*36/*36	*1/*1	*1/*1	*1/*1	*1/*1	*1/*9	Reference/c.85T>C (*9A)	-	*1/*1	*1/*14	*1/*43	*1/*1	*1/*1	*60/*60	*60/*60
NA18868	*1/*6	*1/*6	*1/*1	*1/*1	*1/*1	*1/*1	*1/*2	*1/*2	*2/*5	*2/*2	*1B/*1B	*1/*36	*1/*3	*1/*3	*1/(*2)	*1/*1	*1/*9	Reference/c.85T>C (*9A)	-	*1/*1	*1B/*1B	*37/*44	*1/*1	*1/*1	*28/*28	*80+*28/*80+*28
NA18873	*1/*18	*1/*18	*1/*1	*1/*1	*1/*8	*1/*8	*1/*2	*1/*2	*5/*17	*17/*17	*1/*1	*36/*36	*1/*1	*1/*1	-	*1/*1	*1/*9	c.85T>C (*9A)/c.1627A>G (*5)	-	*1/*1	*1/*1	*37/*37	*1/*1	*1/*1	-	*80+*28/*80+*28
NA18942	*1/*2	*1/*2	*1/*1	*1/*1	*1/*1	*1/*1	*1/*1	*1/*1	*2/*2	*2/*2	*1/*1	*1/*36	*3/*3	*3/*3	*1/*1	*1/*1	*1/*1	Reference/Reference	-	*1/*1	*1B/*1B	*37/*37	*1/*1	*1/*1	*1/*28	*60/*80+*28
NA18945	(*2;*10)/*6	*2/*7	*1/*1	*1/*1	*1/*1	*1/*1	*1/*2	*1/*2	*1/*5	*1/*1	*1/*1	*1/*36	*1/*3	*1/*3	-	*1/*1	*1/*1	Reference/c.1896T>C	-	*1/*2	*1/*1	*1/*37	*1/*1	*1/*1	-	*1/*1
NA18952	*1/*1	*1/*1	*1/*1	*1/*1	*1/*1	*1/*1	*1/*38	*1/*38	*2/*2	*2/*2	*1/*1	*1/*1	*3/*3	*3/*3	*1/*1	*1/*1	*1/*1	c.1627A>G (*5)/c.1627A>G (*5)	-	*1/*1	*1/*1	*1/*1	*1/*1	*1/*1	*1/*60	*1/*60
NA18959	*1/*1(*27)	*1/*1	*1/*1	*1/*1	*1/*3	*1/*3	*1/*38	*1/*38	*2/*36+*10	*2/*10	*1/*1	*1/*36	*1/*3	*1/*3	*1/*1	*1/*1	*1/*1	Reference/Reference	-	*1/*1	*1B/*1B	*37/*37	*1/*1	*1/*1	*1/*60	*1/*60
NA18966	*1/*6	*1/*6	*1/*1	*1/*1	*1/undefined	*1/*1	*1/*1	*1/*1	*1/*2	*1/*2	*1/*1(*16)	*1/*16	*1/*3	*1/*3	*1/*3	*1/*3	*1/*1	Reference/c.1896T>C	-	*1/*1	*1/*1	*1/*1	*1/*3C	*1/*3C	*1/*6	*1/*6
NA18973	*1/*6	*1/*6	*1/*1	*1/*1	*1/*1	*1/*1	*1/*1	*1/*1	*1/*21	*1/*2	*1/*1	*1/*1	*1/*3	*1/*3	*1/*1	*1/*1	*1/*9	c.1627A>G (*5)/c.1627A>G (*5)	-	*1/*1	*1/*1	*1/*37	*1/*1	*1/*1	*1/*6	*1/*6
NA18980	*6/*6	*6/*6	*1/*1	*1/*1	*1/*1	*1/*1	*1/*1	*1/*1	*2/*36+*10	*2/*10	*1/*1	*1/*36	*1/*3	*1/*3	*1/*1	*1/*1	*1/*1	Reference/c.1627A>G (*5)	-	*1/*1	*1A/*1B	*1/*37	*1/*1	*1/*1	*6/*6	*6/*6
NA18992	*1/*6	*1/*6	*1/*1	*1/*1	*1/*1	*1/*1	*1/*1	*1/*1	*1/*5	*1/*1	*1/*1	*1/*1	*3/*3	*3/*3	*1/*1	*1/*1	*1/*1	Reference/c.1896T>C	*1/*3	*1/*3	*1/*17	*1/*15	*1/*1	*1/*1	*1/*1	*1/*1
NA19003	*1/*6	*1/*6	*1/*1	*1/*1	*1/*1	*1/*1	*1/*2	*1/*2	*1/*1	*1/*1	*1/*1	*1/*1	*3/*3	*3/*3	*1/*1	*1/*1	*1/*1	Reference/Reference	-	*1/*1	*1B/*1B	*37/*37	*1/*1	*1/*1	*1/*1	*1/*1
NA19007	*1/*1	*1/*23	*1/*1	*1/*1	*1/*1	*1/*1	*1/*1	*1/*1	*1/*1	*1/*1	*1/*1	*1/*1	*3/*3	*3/*3	*1/*3	*1/*3	*1/*1	Reference/Reference	-	*1/*1	*1B/*1B	*37/*37	*1/*1	*1/*1	*1/*6	*1/*6
NA19035	*1/*6	*1/*6	*2/*2	*2/*2	*1/*1	*1/*1	*17/*17	*17/*17	*2/*5	*2/*2	*1/*1	*12/*36	*1/*7	*1/*7	-	*1/*3	*1/*1	Reference/c.1218G>A	-	*1/*1	*1/*1	*14/*27	*3C/*3C	*3C/*3C	-	*60/*80+*28
NA19095	*18/*18	*18/*18	*1/*2	*1/*2	*1/*1	*1/*1	*1/*1	*1/*1	*1/*29	*1/*29	*1/*1B	*1/*36	*1/*3	*1/*3	*1/*3	*1/*3	*9/*9	c.85T>C (*9A)/c.85T>C (*9A)	-	*1/*1	*1B/*1B	*20/*37	*1/*1	*1/*1	*28/(*36)	*36/*80+*28
NA19109	*1/*6	*1/*6	*2/*2	*2/*2	*1/*1	*1/*1	*17/*17	*17/*17	*2x2/*29	*2/*29	*1B/*1B(*15)	*15/*36	*1/*3	*1/*3	*1/*1	*1/*1	*1/*9	c.85T>C (*9A)/c.1218G>A	-	*1/*1	*1/*15	*15/*37	*1/*1	*1/*1	*1/*60	*1/*60
NA19122	*6/*6	*6/*6	*1/*1	*1/*1	*1/*11	*1/*11	*2/*35	*2/*35	*2/*17	*2/*17	*1B/*1B	*36/*36	*1/*1	*1/*1	*1/(*2)	*1/*2	*1/*1	Reference/Reference	-	*1/*1	*1B/*1B	*37/*37	*1/*1	*1/*1	*1/*28	*60/*80+*28
NA19143	*6/*6	*6/*6	*1/*17	*1/*17	*1/*6	*1/*6	*1/*39	*1/*39	*2 (*45)/*10	*10/*45	*1B/*1B	*1/*36	*6/*7	*6/*7	*1/*1	*1/*1	*1/*1	Reference/Reference	-	*1/*1	*1B/*1B	*37/*37	*1/*1	*1/*1	*28/*60	*28/*80
NA19147	*1/*18	*1/*18	*1/*1	*1/*1	*1/*1	*1/*1	*1/*17	*1/*17	*17/*29	*17/*29	*1/*1B	*1/*36	*1/*3	*1/*3	*1/*1	*1/*1	*1/*9	c.85T>C (*9A)/c.1349C>T	-	*1/*1	*1B/*1B	*20/*30	*1/*1	*1/*1	*28/*28	*80+*28/*80+*28
NA19174	*6/*18	*6/*18	*1/*1	*1/*1	*1/*1	*1/*1	*1/*2	*1/*2	*4/*40	*4/*58	*1B/*1B	*36/*36	*1/*6	*1/*6	*1/*1	*1/*1	*1/*1	Reference/Reference	-	*1/*1	*1A/*1B	*1/*27	*1/*1	*1/*1	*28/*60	*28/*80
NA19176	*6/*6	*6/*6	*2/*2	*2/*2	*1/*1	*1/*1	*2/*17	*2/*17	*1/*2	*1/*2	*1B/*1B	*36/*36	*1/*3	*1/*3	*1/*1	*1/*1	*1/*1	Reference/Reference	-	*1/*1	*1A/*1B	*1/*37	*1/*8	*1/*8	*28/(*60)	*28/*80
NA19207	*1/*6	*1/*6	*1/*2	*1/*2	*1/*1	*1/*1	*2/*17	*2/*17	*2x2/*10	*2/*10	*1B/*1B	*36/*36	*3/*7	*3/*7	*1/*1	*1/*1	*1/*9	c.85T>C (*9A)/c.557A>G	-	*1/*1	*1A/*1B	*37/*41	*1/*1	*1/*1	(*36/*28)	*36/*80+*28
NA19213	*6/*6	*6/*6	*1/*17	*1/*17	*1/*6	*1/*6	*1/*39	*1/*39	*1/*1	*1/*1	*1B/*1B	*36/*36	*1/*6	*1/*6	*1/*1	*1/*1	*1/*1	Reference/Reference	-	*1/*1	*1/*14	*14/*37	*1/*1	*1/*1	(*36)/*60	*60/*60
NA19226	*18/(*20)	*18/*20	*1/*1	*1/*1	*1/*8	*1/*8	*1/*2	*1/*2	*2/*2x2	*2/*2	*1B/*1B(*15)	*15/*36	*1/*6	*1/*6	*1/(*2)	*1/*2	*1/*9	c.85T>C (*9A)/c.1218G>A	-	*1/*1	*1/*1	*31/*37	*1/*1	*1/*1	*1/*60	*1/*60
NA19238	*1/*6	*1/*6	*1/*1	*1/*1	*1/*1	*1/*1	*1/*1	*1/*1	*1/*17	*1/*17	*1/*1	*36/*36	*1/*1	*1/*1	-	*1/*2	*9/*9	c.85T>C (*9A)/c.85T>C (*9A)	-	*1/*1	*1/*1	*20/*37	*1/*1	*1/*1	-	*80+*28/*80+*28
NA19239	*1/*6	*1/*6	*1/*2	*1/*2	*1/*1	*1/*1	*13/*17	*13/*17	*15/*17	*17/*122	*1/*1B	*36/*36	*1/*1	*1/*1	*1/*1	*1/*1	*1/*9	c.85T>C (*9A)/c.1349C>T	-	*1/*1	*1/*1	*37/*37	*1/*1	*1/*1	*28/(*37)	*80+*28/*80+*37
NA19700	*1/*6	*6/*22	*1/*1	*1/*1	*1/*9	*1/*9	*1/*1	*1/*1	*4/*29	*4/*29	*1/*1	*1/*36	*1/*3	*1/*3	-	*1/*2	*9/*9	c.85T>C (*9A)/c.85T>C (*9A)	-	*1/*1	*1/*1	*37/*41	*1/*1	*1/*1	-	*60/*60
NA19785	*1/*1	*1/*5	*1/*1	*1/*1	*1/*1	*1/*1	*1/*1	*1/*1	*1/*13+*2	*1/*2	*1/*1	*1/*36	*1/*3	*1/*3	-	*3/*3	*1/*1	Reference/Reference	-	*1/*1	*1/*1	*1/*37	*1/*1	*1/*1	-	*60/*80+*28
NA19789	*1/*1(*27)	*1/*1	*1/*3	*1/*3	*1/*2	*1/*2	*1/*1	*1/*1	*1/*1	*1/*1	*1/*1	*1/*36	*3/*3	*3/*3	(*2)/*3	*2/*3	*1/*1	Reference/c.1627A>G (*5)	-	*1/*1	*1/*1	*1/*37	*1/*1	*1/*1	*60/*60	*60/*60
NA19819	*1/*1	*1/*1	*1/*2	*1/*2	*1/*1	*1/*1	*1/*17	*1/*17	*2/*4x2	*2/*4	*1/*1B	*1/*1	*3/*6	*3/*6	(*2)/*3	*2/*3	*1/*9	c.85T>C (*9A)/c.1627A>G (*5)	-	*1/*1	*1B/*1B	*37/*37	*1/*1	*1/*1	*1/*28	*60/*80+*28
NA19908	*1/*6	*1/*6	*1/*1	*1/*1	*1/*5	*1/*5	*1/*17	*1/*17	*1/*46	*1/*46	*1B/*1B(*15)	*1/*15	*1/*3	*1/*3	(*2)/*3	*2/*3	*1/*9	c.85T>C (*9A)/c.1218G>A	-	*1/*1	*1/*1	*37/*37	*1/*1	*1/*1	*28/*60	*28/*80
NA19917	*6/*6	*6/*6	*1/*16	*1/*16	*1/*1	*1/*1	*2/*15	*2/*15	*1/*40	*58/*122	*1/*1	*36/*36	*1/*7	*1/*7	-	*1/*2	*9/*9	c.85T>C (*9A)/c.85T>C (*9A)	-	*1/*1	*1/*1	*1/*37	*1/*1	*1/*1	-	*60/*80+*28
NA19920	*6/*6	*6/*6	*1/*1	*1/*1	*1/*1	*1/*1	*1/*1	*1/*1	*1/*4x2	*1/*4	*1B/*1B	*36/*36	*7/*7	*7/*7	*1/*1	*1/*1	*9/*9	c.85T>C (*9A)/c.85T>C (*9A)	-	*1/*1	*1/*1	*1/*37	*1/*3C	*1/*3C	(*37)/*60	*60/*80+*37
NA20296	*1/*2	*1/*2	*1/*1	*1/*1	*1/*1	*1/*1	*1/*1	*1/*1	*1/*2	*1/*2	*1B/*1B	*36/*36	*1/*6	*1/*6	*1/*1	*1/*1	*1/*9	Reference/c.85T>C (*9A)	-	*1/*1	*1B/*1B	*27/*37	*1/*3C	*1/*3C	*1/*60	*1/*60
NA20509	*1/*7	*5/*6	*1/*4	*1/*4	*1/*1	*1/*1	*2/*2	*2/*2	*4/*35	*4/*35	*1/*1	*1/*1	*3/*3	*3/*3	*1/*1	*1/*1	*1/*9	Reference/c.85T>C (*9A)	-	*1/*1	*1/*15	*1/*15	*1/*1	*1/*1	*28/*28	*60/*80+*28

## Sheet: Table Legend
	Included	1	This sample is included in the calculation of the concordance rate.
		0	This sample is not included in the calculation of the concordance rate for the reasons described in "Note".
	Consistent	0	PAnno's predicted diplotypes do not agree at all with the GeT-RM consensus.
		1	PAnno's predicted diplotypes are in full agreement with the GeT-RM consensus.
		1	PAnno's predicted diplotypes are not consistent with the GeT-RM consensus, but are manually judged to be consistent due to (1) allele renaming, (2) diplotype consensus of GeT-RM is not available (i.e., the case of brackets), etc.
	Note	blue font	Inconsistency due to undetected germline variants in the VCF file is indicated in blue.
	References of GeT-RM consensus:
	1. Pratt, V.M. et al. Characterization of 137 Genomic DNA Reference Materials for 28 Pharmacogenetic Genes: A GeT-RM Collaborative Project. The Journal of Molecular Diagnostics 18, 109-123 (2016).
	2. Gaedigk, A. et al. Characterization of reference materials for genetic testing of CYP2D6 alleles: a GeT-RM collaborative project. The Journal of Molecular Diagnostics 21, 1034-1052 (2019).
	3. Gaedigk, A. et al. CYP2C8, CYP2C9, and CYP2C19 Characterization Using Next-Generation Sequencing and Haplotype Analysis: A GeT-RM Collaborative Project. The Journal of Molecular Diagnostics 24, 337-350 (2022).
	4. Pratt, V.M. et al. Characterization of reference materials for TPMT and NUDT15: A GeT-RM collaborative project. The Journal of Molecular Diagnostics (2022).
	In case of no consensus:
	A haplotype with a "()" inside means that no diplotype consensus was obtained on the multiple testing platforms of GeT-RM.
	Whether or not the haplotypes within parentheses, it is assumed that this GeT-RM considers it to be the true value with high confidence.
	Therefore, it is sufficient that at least one haplotype in the PAnno results agrees with it.

## Sheet: CYP2B6
	CYP2B6.GeT-RM	CYP2B6.PAnno	Included	Consistent	Note	Accuracy
NA19007	*1/*1	*1/*23	0	0	*23 is not included in GeT-RM.	0.895349
NA06991	*1/*6	*1/*9	0	0	*9 is not included in GeT-RM.
NA12717	*1/*7	*5/*6	1	0	*1/*7 has the same mutation pattern as *5/*6, and *5/*6 is more likely to occur in the population in which this sample is from.
NA20509	*1/*7	*5/*6	1	0	*1/*7 has the same mutation pattern as *5/*6, and *5/*6 is more likely to occur in the population in which this sample is from.
NA19700	*1/*6	*6/*22	1	0	*22 (-82T>C) is present in the VCF.
NA12753	*1/*6	*4/*6	1	0	*4 (18053A>G) is present in the VCF.
NA18617	*1/*1	*1/*4	1	0
NA10855	*1/*1	*1/*5	1	0	*5 (25505C>T) is present in the VCF.
NA12336	*1/*6	*5/*6	1	0
NA12892	*1/*1	*1/*5	1	0
NA19785	*1/*1	*1/*5	1	0
HG00276	*2/(*4)	*2/*4	1	1
HG00436	*1/*6	*1/*6	1	1
HG00589	*1/*1	*1/*1	1	1
HG01190	*1(*5)/*1(*27)	*1/*5	1	1
NA06993	*1/*1	*1/*1	1	1
NA07000	*1/*1	*1/*1	1	1
NA07019	*1(*5)/*1(*22)	*5/*22	1	1
NA07029	*6/(*27)	*1/*6	1	1
NA07048	*1/*1	*1/*1	1	1
NA07055	*6/(*27)	*1/*6	1	1
NA07056	*6/(*22)	*6/*22	1	1
NA07348	*1/*1	*1/*1	1	1
NA07357	*1/*1	*1/*1	1	1
NA10831	*1/*1	*1/*1	1	1
NA10838	*6/*6	*6/*6	1	1
NA10846	*1/*1	*1/*1	1	1
NA10847	*1/*6	*1/*6	1	1
NA10851	*1/*1(*27)	*1/*1	1	1
NA10854	*1/*1	*1/*1	1	1
NA10856	*1/*1	*1/*1	1	1
NA10859	*1/*6	*1/*6	1	1
NA10865	*1/(*2;*10)	*1/*2	1	1
NA11832	*1/*1	*1/*1	1	1
NA11839	*1/*1(*15)	*1/*15	1	1
NA11881	*1/*6	*1/*6	1	1
NA11993	*1/*1	*1/*1	1	1
NA12003	*6/*6	*6/*6	1	1
NA12006	*1/*1(*5)	*1/*5	1	1
NA12145	*1/*1	*1/*1	1	1
NA12156	*1/*1	*1/*1	1	1
NA12236	*1/*1(*4)	*1/*4	1	1
NA12813	*1/*2	*1/*2	1	1
NA12815	*1/*1	*1/*1	1	1
NA12873	*1/*6	*1/*6	1	1
NA12878	*1/*1	*1/*1	1	1
NA18484	*1/*18	*1/*18	1	1
NA18518	*1/*6	*1/*6	1	1
NA18519	*1/*6	*1/*6	1	1
NA18526	*1/*1	*1/*1	1	1
NA18544	*1/*1	*1/*1	1	1
NA18552	*1/*6	*1/*6	1	1
NA18563	*1/*1	*1/*1	1	1
NA18564	*1/*1	*1/*1	1	1
NA18565	*1/*1	*1/*1	1	1
NA18572	*1/*1	*1/*1	1	1
NA18855	*6/*6	*6/*6	1	1
NA18861	*1/*18	*1/*18	1	1
NA18868	*1/*6	*1/*6	1	1
NA18873	*1/*18	*1/*18	1	1
NA18942	*1/*2	*1/*2	1	1
NA18945	(*2;*10)/*6	*2/*7	1	1
NA18952	*1/*1	*1/*1	1	1
NA18959	*1/*1(*27)	*1/*1	1	1
NA18966	*1/*6	*1/*6	1	1
NA18973	*1/*6	*1/*6	1	1
NA18980	*6/*6	*6/*6	1	1
NA18992	*1/*6	*1/*6	1	1
NA19003	*1/*6	*1/*6	1	1
NA19035	*1/*6	*1/*6	1	1
NA19095	*18/*18	*18/*18	1	1
NA19109	*1/*6	*1/*6	1	1
NA19122	*6/*6	*6/*6	1	1
NA19143	*6/*6	*6/*6	1	1
NA19147	*1/*18	*1/*18	1	1
NA19174	*6/*18	*6/*18	1	1
NA19176	*6/*6	*6/*6	1	1
NA19207	*1/*6	*1/*6	1	1
NA19213	*6/*6	*6/*6	1	1
NA19226	*18/(*20)	*18/*20	1	1
NA19238	*1/*6	*1/*6	1	1
NA19239	*1/*6	*1/*6	1	1
NA19789	*1/*1(*27)	*1/*1	1	1
NA19819	*1/*1	*1/*1	1	1
NA19908	*1/*6	*1/*6	1	1
NA19917	*6/*6	*6/*6	1	1
NA19920	*6/*6	*6/*6	1	1
NA20296	*1/*2	*1/*2	1	1

## Sheet: CYP2C8
	CYP2C8.GeT-RM	CYP2C8.PAnno	Included	Consistent	Note	Accuracy
HG00276	*1/*3	*1/*3	1	1		1
HG00436	*1/*1	*1/*1	1	1
HG00589	*1/*1	*1/*1	1	1
HG01190	*1/*3	*1/*3	1	1
NA06991	*1/*1	*1/*1	1	1
NA06993	*1/*3	*1/*3	1	1
NA07000	*1/*1	*1/*1	1	1
NA07019	*1/*1	*1/*1	1	1
NA07029	*1/*3	*1/*3	1	1
NA07048	*1/*18	*1/*18	1	1
NA07055	*1/*1	*1/*1	1	1
NA07056	*1/*1	*1/*1	1	1
NA07348	*1/*4	*1/*4	1	1
NA07357	*1/*4	*1/*4	1	1
NA10831	*1/*1	*1/*1	1	1
NA10838	*1/*1	*1/*1	1	1
NA10846	*1/*1	*1/*1	1	1
NA10847	*1/*1	*1/*1	1	1
NA10851	*1/*1	*1/*1	1	1
NA10854	*3/*3	*3/*3	1	1
NA10855	*1/*3	*1/*3	1	1
NA10856	*1/*1	*1/*1	1	1
NA10859	*1/*1	*1/*1	1	1
NA10865	*1/*3	*1/*3	1	1
NA11832	*1/*1	*1/*1	1	1
NA11839	*1/*3	*1/*3	1	1
NA11881	*1/*1	*1/*1	1	1
NA11993	*1/*1	*1/*1	1	1
NA12003	*1/*3	*1/*3	1	1
NA12006	*1/*1	*1/*1	1	1
NA12145	*1/*4	*1/*4	1	1
NA12156	*1/*15	*1/*15	1	1
NA12236	*1/*1	*1/*1	1	1
NA12336	*1/*1	*1/*1	1	1
NA12717	*1/*1	*1/*1	1	1
NA12753	*1/*4	*1/*4	1	1
NA12813	*1/*1	*1/*1	1	1
NA12815	*1/*1	*1/*1	1	1
NA12873	*1/*1	*1/*1	1	1
NA12878	*1/*3	*1/*3	1	1
NA12892	*1/*3	*1/*3	1	1
NA18484	*1/*4	*1/*4	1	1
NA18518	*1/*2	*1/*2	1	1
NA18519	*1/*2	*1/*2	1	1
NA18526	*1/*1	*1/*1	1	1
NA18544	*1/*1	*1/*1	1	1
NA18552	*1/*1	*1/*1	1	1
NA18563	*1/*1	*1/*1	1	1
NA18564	*1/*1	*1/*1	1	1
NA18565	*1/*1	*1/*1	1	1
NA18572	*1/*1	*1/*1	1	1
NA18617	*1/*1	*1/*1	1	1
NA18855	*1/*1	*1/*1	1	1
NA18861	*1/*1	*1/*1	1	1
NA18868	*1/*1	*1/*1	1	1
NA18873	*1/*1	*1/*1	1	1
NA18942	*1/*1	*1/*1	1	1
NA18945	*1/*1	*1/*1	1	1
NA18952	*1/*1	*1/*1	1	1
NA18959	*1/*1	*1/*1	1	1
NA18966	*1/*1	*1/*1	1	1
NA18973	*1/*1	*1/*1	1	1
NA18980	*1/*1	*1/*1	1	1
NA18992	*1/*1	*1/*1	1	1
NA19003	*1/*1	*1/*1	1	1
NA19007	*1/*1	*1/*1	1	1
NA19035	*2/*2	*2/*2	1	1
NA19095	*1/*2	*1/*2	1	1
NA19109	*2/*2	*2/*2	1	1
NA19122	*1/*1	*1/*1	1	1
NA19143	*1/*17	*1/*17	1	1
NA19147	*1/*1	*1/*1	1	1
NA19174	*1/*1	*1/*1	1	1
NA19176	*2/*2	*2/*2	1	1
NA19207	*1/*2	*1/*2	1	1
NA19213	*1/*17	*1/*17	1	1
NA19226	*1/*1	*1/*1	1	1
NA19238	*1/*1	*1/*1	1	1
NA19239	*1/*2	*1/*2	1	1
NA19700	*1/*1	*1/*1	1	1
NA19785	*1/*1	*1/*1	1	1
NA19789	*1/*3	*1/*3	1	1
NA19819	*1/*2	*1/*2	1	1
NA19908	*1/*1	*1/*1	1	1
NA19917	*1/*16	*1/*16	1	1
NA19920	*1/*1	*1/*1	1	1
NA20296	*1/*1	*1/*1	1	1
NA20509	*1/*4	*1/*4	1	1

## Sheet: CYP2C9
	CYP2C9.GeT-RM	CYP2C9.PAnno	Included	Consistent	Note	Accuracy
HG00276	*1/*2	*1/*2	1	1		0.988636
HG00436	*1/*1	*1/*1	1	1
HG00589	*1/*1	*1/*1	1	1
HG01190	*2/*61	*1/*61	1	0	The genotype of g.94942290C>T is 0/1 and therefore does not satisfy *2/61, which requires g.94942290C>T on both chromosome.
NA06991	*1/*1	*1/*1	1	1
NA06993	*1/*2	*1/*2	1	1
NA07000	*1/*1	*1/*1	1	1
NA07019	*1/*1	*1/*1	1	1
NA07029	*1/*2	*1/*2	1	1
NA07048	*1/*1	*1/*1	1	1
NA07055	*1/*1	*1/*1	1	1
NA07056	*1/*1	*1/*1	1	1
NA07348	*1/*1	*1/*1	1	1
NA07357	*1/*1	*1/*1	1	1
NA10831	*1/*2	*1/*2	1	1
NA10838	*1/*1	*1/*1	1	1
NA10846	*1/*1	*1/*1	1	1
NA10847	*1/*1	*1/*1	1	1
NA10851	*1/*1	*1/*1	1	1
NA10854	*2/*2	*2/*2	1	1
NA10855	*2/*3	*2/*3	1	1
NA10856	*1/*2	*1/*2	1	1
NA10859	*1/*1	*1/*1	1	1
NA10865	*1/*2	*1/*2	1	1
NA11832	*1/*3	*1/*3	1	1
NA11839	*2/*3	*2/*3	1	1
NA11881	*1/*1	*1/*1	1	1
NA11993	*1/*1	*1/*1	1	1
NA12003	*1/*2	*1/*2	1	1
NA12006	*1/*1	*1/*1	1	1
NA12145	*1/*1	*1/*1	1	1
NA12156	*1/*2	*1/*2	1	1
NA12236	*1/*1	*1/*1	1	1
NA12336	*1/*1	*1/*1	1	1
NA12717	*1/*1	*1/*1	1	1
NA12753	*1/*9	*1/*9	1	1
NA12813	*1/*3	*1/*3	1	1
NA12815	*1/*8	*1/*8	1	1
NA12873	*1/*1	*1/*1	1	1
NA12878	*1/*2	*1/*2	1	1
NA12892	*1/*2	*1/*2	1	1
NA18484	*1/*9	*1/*9	1	1
NA18518	*1/*1	*1/*1	1	1
NA18519	*1/*5	*1/*5	1	1
NA18526	*1/*1	*1/*1	1	1
NA18544	*1/*1	*1/*1	1	1
NA18552	*1/*1	*1/*1	1	1
NA18563	*1/*3	*1/*3	1	1
NA18564	*1/*1	*1/*1	1	1
NA18565	*1/*1	*1/*1	1	1
NA18572	*1/*1	*1/*1	1	1
NA18617	*1/*1	*1/*1	1	1
NA18855	*1/*9	*1/*9	1	1
NA18861	*1/*1	*1/*1	1	1
NA18868	*1/*1	*1/*1	1	1
NA18873	*1/*8	*1/*8	1	1
NA18942	*1/*1	*1/*1	1	1
NA18945	*1/*1	*1/*1	1	1
NA18952	*1/*1	*1/*1	1	1
NA18959	*1/*3	*1/*3	1	1
NA18966	*1/undefined	*1/*1	1	1
NA18973	*1/*1	*1/*1	1	1
NA18980	*1/*1	*1/*1	1	1
NA18992	*1/*1	*1/*1	1	1
NA19003	*1/*1	*1/*1	1	1
NA19007	*1/*1	*1/*1	1	1
NA19035	*1/*1	*1/*1	1	1
NA19095	*1/*1	*1/*1	1	1
NA19109	*1/*1	*1/*1	1	1
NA19122	*1/*11	*1/*11	1	1
NA19143	*1/*6	*1/*6	1	1
NA19147	*1/*1	*1/*1	1	1
NA19174	*1/*1	*1/*1	1	1
NA19176	*1/*1	*1/*1	1	1
NA19207	*1/*1	*1/*1	1	1
NA19213	*1/*6	*1/*6	1	1
NA19226	*1/*8	*1/*8	1	1
NA19238	*1/*1	*1/*1	1	1
NA19239	*1/*1	*1/*1	1	1
NA19700	*1/*9	*1/*9	1	1
NA19785	*1/*1	*1/*1	1	1
NA19789	*1/*2	*1/*2	1	1
NA19819	*1/*1	*1/*1	1	1
NA19908	*1/*5	*1/*5	1	1
NA19917	*1/*1	*1/*1	1	1
NA19920	*1/*1	*1/*1	1	1
NA20296	*1/*1	*1/*1	1	1
NA20509	*1/*1	*1/*1	1	1

## Sheet: CYP2C19
	CYP2C19.GeT-RM	CYP2C19.PAnno	Included	Consistent	Note	Accuracy
HG00276	*1/*1	*1/*1	1	1		1
HG00436	*1/*1	*1/*1	1	1
HG00589	*1/*1	*1/*1	1	1
HG01190	*1/*2	*1/*2	1	1
NA06991	*1/*1	*1/*1	1	1
NA06993	*1/*1	*1/*1	1	1
NA07000	*1/*17	*1/*17	1	1
NA07019	*1/*17	*1/*17	1	1
NA07029	*8/*17	*8/*17	1	1
NA07048	*1/*17	*1/*17	1	1
NA07055	*1/*17	*1/*17	1	1
NA07056	*1/*1	*1/*1	1	1
NA07348	*2/*17	*2/*17	1	1
NA07357	*2/*17	*2/*17	1	1
NA10831	*1/*17	*1/*17	1	1
NA10838	*1/*1	*1/*1	1	1
NA10846	*1/*17	*1/*17	1	1
NA10847	*1/*1	*1/*1	1	1
NA10851	*1/*17	*1/*17	1	1
NA10854	*1/*1	*1/*1	1	1
NA10855	*1/*38	*1/*38	1	1
NA10856	*1/*2	*1/*2	1	1
NA10859	*1/*1	*1/*1	1	1
NA10865	*8/*17	*8/*17	1	1
NA11832	*2/*38	*2/*38	1	1
NA11839	*1/*38	*1/*38	1	1
NA11881	*1/*17	*1/*17	1	1
NA11993	*1/*1	*1/*1	1	1
NA12003	*1/*1	*1/*1	1	1
NA12006	*1/*1	*1/*1	1	1
NA12145	*2/*17	*2/*17	1	1
NA12156	*1/*1	*1/*1	1	1
NA12236	*1/*17	*1/*17	1	1
NA12336	*17/*17	*17/*17	1	1
NA12717	*2/*2	*2/*2	1	1
NA12753	*1/*2	*1/*2	1	1
NA12813	*17/*38	*17/*38	1	1
NA12815	*1/*2	*1/*2	1	1
NA12873	*1/*17	*1/*17	1	1
NA12878	*1/*2	*1/*2	1	1
NA12892	*1/*1	*1/*1	1	1
NA18484	*1/*2	*1/*2	1	1
NA18518	*2/*17	*2/*17	1	1
NA18519	*1/*17	*1/*17	1	1
NA18526	*1/*1	*1/*1	1	1
NA18544	*1/*2	*1/*2	1	1
NA18552	*1/*4	*1/*4	1	1
NA18563	*1/*38	*1/*38	1	1
NA18564	*2/*3	*2/*3	1	1
NA18565	*1/*1	*1/*1	1	1
NA18572	*1/*1	*1/*1	1	1
NA18617	*1/*2	*1/*2	1	1
NA18855	*1/*2	*1/*2	1	1
NA18861	*1/*1	*1/*1	1	1
NA18868	*1/*2	*1/*2	1	1
NA18873	*1/*2	*1/*2	1	1
NA18942	*1/*1	*1/*1	1	1
NA18945	*1/*2	*1/*2	1	1
NA18952	*1/*38	*1/*38	1	1
NA18959	*1/*38	*1/*38	1	1
NA18966	*1/*1	*1/*1	1	1
NA18973	*1/*1	*1/*1	1	1
NA18980	*1/*1	*1/*1	1	1
NA18992	*1/*1	*1/*1	1	1
NA19003	*1/*2	*1/*2	1	1
NA19007	*1/*1	*1/*1	1	1
NA19035	*17/*17	*17/*17	1	1
NA19095	*1/*1	*1/*1	1	1
NA19109	*17/*17	*17/*17	1	1
NA19122	*2/*35	*2/*35	1	1
NA19143	*1/*39	*1/*39	1	1
NA19147	*1/*17	*1/*17	1	1
NA19174	*1/*2	*1/*2	1	1
NA19176	*2/*17	*2/*17	1	1
NA19207	*2/*17	*2/*17	1	1
NA19213	*1/*39	*1/*39	1	1
NA19226	*1/*2	*1/*2	1	1
NA19238	*1/*1	*1/*1	1	1
NA19239	*13/*17	*13/*17	1	1
NA19700	*1/*1	*1/*1	1	1
NA19785	*1/*1	*1/*1	1	1
NA19789	*1/*1	*1/*1	1	1
NA19819	*1/*17	*1/*17	1	1
NA19908	*1/*17	*1/*17	1	1
NA19917	*2/*15	*2/*15	1	1
NA19920	*1/*1	*1/*1	1	1
NA20296	*1/*1	*1/*1	1	1
NA20509	*2/*2	*2/*2	1	1

## Sheet: CYP2D6
	CYP2D6.GeT-RM	CYP2D6.PAnno	Included	Consistent	Note	Accuracy
NA18563	*1/*36+*10	*1/*10	0	0	CYP2D6 tandem arrangement is not included by PAnno.	0.947368
NA18564	*2/*36+*10	*2/*10	0	0
NA18572	*36+*10/*41	*10/*41	0	0			GeT-RM consensus of NA06993 is from Pratt, V.M. et al. The Journal of Molecular Diagnostics, 2016.
NA18617	*36+*10/*36+*10	*10/*10	0	0			Others are from Gaedigk, A. et al. The Journal of Molecular Diagnostics, 2019.
NA18959	*2/*36+*10	*2/*10	0	0
NA18980	*2/*36+*10	*2/*10	0	0
NA18484	*1/*17	*17/*122	0	0	*122 is not included in GeT-RM.
NA19239	*15/*17	*17/*122	0	0
NA19917	*1/*40	*58/*122	0	0
NA19785	*1/*13+*2	*1/*2	0	0	*13 is a SV, which is not included in PAnno.
HG01190	*68+*4/*5	*4/*4	0	0	*5 and *68 are SVs, which are not included in PAnno.
HG00276	*4/*5	*4/*4	0	0	*5 is a SV, which is not included in PAnno.
NA10831	*4/*5	*4/*4	0	0
NA10856	*1/*5	*1/*1	0	0
NA12336	*5/*41	*41/*41	0	0
NA12873	*1/*5	*1/*1	0	0
NA18855	*1/*5	*1/*1	0	0
NA18861	*5/*29	*29/*29	0	0
NA18868	*2/*5	*2/*2	0	0
NA18873	*5/*17	*17/*17	0	0
NA18945	*1/*5	*1/*1	0	0
NA18992	*1/*5	*1/*1	0	0
NA19035	*2/*5	*2/*2	0	0
HG00436	*2x2/*71	*2/*71	0	0	PAnno cannot determine the copy number based on VCF.
NA18526	*1/*36x2+*10	*1/*10	0	0
NA18565	*10/*36x2	*10/*10	0	0
NA19109	*2x2/*29	*2/*29	0	0
NA19207	*2x2/*10	*2/*10	0	0
NA19226	*2/*2x2	*2/*2	0	0
NA19819	*2/*4x2	*2/*4	0	0
NA19920	*1/*4x2	*1/*4	0	0
HG00589	*1/*21	*1/*2	1	0	VCF does not contain rs72549352 (g.42128218dup) associated with *21.
NA18519	*1/*29	*29/*106	1	0	The variant rs28371733 (g.42126914C>T) was detected in the VCF.
NA19174	*4/*40	*4/*58	1	0	The variant rs72549356 (AAAGGGGCG(2)) was detected in the VCF.
NA06991	*1/*4	*1/*4	1	1
NA06993	*2(*35)/*4	*4/*35	1	1
NA07000	*2(*35)/*9	*9/*35	1	1
NA07019	*1/*4	*1/*4	1	1
NA07029	*1/*35	*1/*35	1	1
NA07048	*1/*4	*1/*4	1	1
NA07055	*4/*4	*4/*4	1	1
NA07056	*2/*4	*2/*4	1	1
NA07348	*1/*6	*1/*6	1	1
NA07357	*1/*6	*1/*6	1	1
NA10838	*2/*4	*2/*4	1	1
NA10846	*1/*4	*1/*4	1	1
NA10847	*1/*41	*1/*41	1	1
NA10851	*1/*4	*1/*4	1	1
NA10854	*1/*4	*1/*4	1	1
NA10855	*1/(*68)+*4	*1/*4	1	1
NA10859	*1/*2	*1/*2	1	1
NA10865	*1/*41	*1/*41	1	1
NA11832	*1/(*68)+*4	*1/*4	1	1
NA11839	*1/*2	*1/*2	1	1
NA11881	*2/*3	*2/*3	1	1
NA11993	*1/*9	*1/*9	1	1
NA12003	*4/*35	*4/*35	1	1
NA12006	*4/*41	*4/*41	1	1
NA12145	*1/*4	*1/*4	1	1
NA12156	*1/*4	*1/*4	1	1
NA12236	*1/*4	*1/*4	1	1
NA12717	*1/*1	*1/*1	1	1
NA12753	*2/*3	*2/*3	1	1
NA12813	*2/*4	*2/*4	1	1
NA12815	*2/*41	*2/*41	1	1
NA12878	*3/(*68)+*4	*3/*4	1	1
NA12892	*2/*3	*2/*3	1	1
NA18518	*17/*29	*17/*29	1	1
NA18544	*10/*41	*10/*41	1	1
NA18552	*1/*14	*1/*14	1	1
NA18942	*2/*2	*2/*2	1	1
NA18952	*2/*2	*2/*2	1	1
NA18966	*1/*2	*1/*2	1	1
NA18973	*1/*21	*1/*2	1	1
NA19003	*1/*1	*1/*1	1	1
NA19007	*1/*1	*1/*1	1	1
NA19095	*1/*29	*1/*29	1	1
NA19122	*2/*17	*2/*17	1	1
NA19143	*2 (*45)/*10	*10/*45	1	1
NA19147	*17/*29	*17/*29	1	1
NA19176	*1/*2	*1/*2	1	1
NA19213	*1/*1	*1/*1	1	1
NA19238	*1/*17	*1/*17	1	1
NA19700	*4/*29	*4/*29	1	1
NA19789	*1/*1	*1/*1	1	1
NA19908	*1/*46	*1/*46	1	1
NA20296	*1/*2	*1/*2	1	1
NA20509	*4/*35	*4/*35	1	1

## Sheet: CYP3A4
	CYP3A4.GeT-RM	CYP3A4.PAnno	Included	Consistent	Note	Accuracy
NA19819	*1/*1B	*1/*1	0	0	*1B is not included in PAnno.	1
NA19908	*1B/*1B(*15)	*1/*15	0	0
NA12336	*1/*1	*1/*35	0	0	*35 is not included in GeT-RM.
HG01190	*1/*1B	*36/*36	0	0	*36 is not included in GeT-RM.		CYP3A4*1G has re-assigned to *36.
NA07000	*1/*1	*1/*36	0	0			Previously, PharmVar defined CYP3A4*1G by two variants rs2242480 and rs2740574 (-392G>A, *1B/*1A).
NA07029	*1/*1	*1/*36	0	0			However, *36 only contains rs2242480. Therefore, *1B of GeT-RM cannot be mapped to *36.
NA10854	*1/*1B	*1/*36	0	0
NA10856	*1/*1	*1/*36	0	0
NA10865	*1/*1	*1/*36	0	0
NA11839	*1/*1B	*1/*36	0	0
NA12003	*1/*1B	*1/*36	0	0
NA12717	*1B/*22	*22/*36	0	0
NA12753	*1/*1	*1/*36	0	0
NA12813	*1/*1	*1/*36	0	0
NA18484	*1B/*1B	*36/*36	0	0
NA18518	*1B/*1B	*36/*36	0	0
NA18519	*1B/*1B	*36/*36	0	0
NA18526	*1/*1	*1/*36	0	0
NA18563	*1/*1	*36/*36	0	0
NA18564	*1/*1	*36/*36	0	0
NA18565	*1/*1	*1/*36	0	0
NA18855	*1/*1B	*36/*36	0	0
NA18861	*1B/*1B	*36/*36	0	0
NA18868	*1B/*1B	*1/*36	0	0
NA18873	*1/*1	*36/*36	0	0
NA18942	*1/*1	*1/*36	0	0
NA18945	*1/*1	*1/*36	0	0
NA18959	*1/*1	*1/*36	0	0
NA18980	*1/*1	*1/*36	0	0
NA19035	*1/*1	*12/*36	0	0
NA19095	*1/*1B	*1/*36	0	0
NA19109	*1B/*1B(*15)	*15/*36	0	0
NA19122	*1B/*1B	*36/*36	0	0
NA19143	*1B/*1B	*1/*36	0	0
NA19147	*1/*1B	*1/*36	0	0
NA19174	*1B/*1B	*36/*36	0	0
NA19176	*1B/*1B	*36/*36	0	0
NA19207	*1B/*1B	*36/*36	0	0
NA19213	*1B/*1B	*36/*36	0	0
NA19226	*1B/*1B(*15)	*15/*36	0	0
NA19238	*1/*1	*36/*36	0	0
NA19239	*1/*1B	*36/*36	0	0
NA19700	*1/*1	*1/*36	0	0
NA19785	*1/*1	*1/*36	0	0
NA19789	*1/*1	*1/*36	0	0
NA19917	*1/*1	*36/*36	0	0
NA19920	*1B/*1B	*36/*36	0	0
NA20296	*1B/*1B	*36/*36	0	0
HG00276	*1/*2	*1/*2	1	1
HG00436	*1/*1	*1/*1	1	1
HG00589	*1/*1	*1/*1	1	1
NA06991	*1/*1	*1/*1	1	1
NA06993	*1/*22	*1/*22	1	1
NA07019	*1/*1	*1/*1	1	1
NA07048	*1/*1	*1/*1	1	1
NA07055	*1/*1	*1/*1	1	1
NA07056	*1/*22	*1/*22	1	1
NA07348	*1/*1	*1/*1	1	1
NA07357	*1/*1	*1/*1	1	1
NA10831	*1/*1	*1/*1	1	1
NA10838	*1/*1	*1/*1	1	1
NA10846	*1/*1	*1/*1	1	1
NA10847	*1/*1	*1/*1	1	1
NA10851	*1/*1	*1/*1	1	1
NA10855	*1/*1	*1/*1	1	1
NA10859	*1/*1	*1/*1	1	1
NA11832	*1/*1	*1/*1	1	1
NA11881	*1/*1	*1/*1	1	1
NA11993	*1/*1	*1/*1	1	1
NA12006	*1/*3	*1/*3	1	1
NA12145	*1/*1	*1/*1	1	1
NA12156	*1/*1	*1/*1	1	1
NA12236	*1/*1	*1/*1	1	1
NA12815	*1/*1	*1/*1	1	1
NA12873	*1/*1	*1/*1	1	1
NA12878	*1/*1	*1/*1	1	1
NA12892	*1/*22	*1/*22	1	1
NA18544	*1/*1	*1/*1	1	1
NA18552	*1/*1	*1/*1	1	1
NA18572	*1/*1	*1/*1	1	1
NA18617	*1/*1	*1/*1	1	1
NA18952	*1/*1	*1/*1	1	1
NA18966	*1/*1(*16)	*1/*16	1	1
NA18973	*1/*1	*1/*1	1	1
NA18992	*1/*1	*1/*1	1	1
NA19003	*1/*1	*1/*1	1	1
NA19007	*1/*1	*1/*1	1	1
NA20509	*1/*1	*1/*1	1	1

## Sheet: CYP3A5
	CYP3A5.GeT-RM	CYP3A5.PAnno	Included	Consistent	Note	Accuracy
HG00276	*3/*3	*3/*3	1	1		1
HG00436	*3/*3	*3/*3	1	1
HG00589	*3/*3	*3/*3	1	1
HG01190	*1/*1	*1/*1	1	1
NA06991	*3/*3	*3/*3	1	1
NA06993	*3/*3	*3/*3	1	1
NA07000	*1/*3	*1/*3	1	1
NA07019	*3/*3	*3/*3	1	1
NA07029	*1/*3	*1/*3	1	1
NA07048	*3/*3	*3/*3	1	1
NA07055	*3/*3	*3/*3	1	1
NA07056	*3/*3	*3/*3	1	1
NA07348	*3/*3	*3/*3	1	1
NA07357	*3/*3	*3/*3	1	1
NA10831	*3/*3	*3/*3	1	1
NA10838	*3/*3	*3/*3	1	1
NA10846	*3/*3	*3/*3	1	1
NA10847	*3/*3	*3/*3	1	1
NA10851	*3/*3	*3/*3	1	1
NA10854	*1/*3	*1/*3	1	1
NA10855	*3/*3	*3/*3	1	1
NA10856	*1/*3	*1/*3	1	1
NA10859	*3/*3	*3/*3	1	1
NA10865	*3/*3	*3/*3	1	1
NA11832	*3/*3	*3/*3	1	1
NA11839	*1/*3	*1/*3	1	1
NA11881	*3/*3	*3/*3	1	1
NA11993	*3/*3	*3/*3	1	1
NA12003	*1/*3	*1/*3	1	1
NA12006	*3/*3	*3/*3	1	1
NA12145	*3/*3	*3/*3	1	1
NA12156	*3/*3	*3/*3	1	1
NA12236	*3/*3	*3/*3	1	1
NA12336	*3/*3	*3/*3	1	1
NA12717	*1/*3	*1/*3	1	1
NA12753	*3/*3	*3/*3	1	1
NA12813	*3/*3	*3/*3	1	1
NA12815	*3/*3	*3/*3	1	1
NA12873	*3/*3	*3/*3	1	1
NA12878	*3/*3	*3/*3	1	1
NA12892	*3/*3	*3/*3	1	1
NA18484	*1/*7	*1/*7	1	1
NA18518	*1/*6	*1/*6	1	1
NA18519	*1/*6	*1/*6	1	1
NA18526	*1/*1	*1/*1	1	1
NA18544	*1/*3	*1/*3	1	1
NA18552	*3/*3	*3/*3	1	1
NA18563	*1/*1	*1/*1	1	1
NA18564	*1/*1	*1/*1	1	1
NA18565	*1/*3	*1/*3	1	1
NA18572	*1/*3	*1/*3	1	1
NA18617	*3/*3	*3/*3	1	1
NA18855	*3/*6	*3/*6	1	1
NA18861	*1/*1	*1/*1	1	1
NA18868	*1/*3	*1/*3	1	1
NA18873	*1/*1	*1/*1	1	1
NA18942	*3/*3	*3/*3	1	1
NA18945	*1/*3	*1/*3	1	1
NA18952	*3/*3	*3/*3	1	1
NA18959	*1/*3	*1/*3	1	1
NA18966	*1/*3	*1/*3	1	1
NA18973	*1/*3	*1/*3	1	1
NA18980	*1/*3	*1/*3	1	1
NA18992	*3/*3	*3/*3	1	1
NA19003	*3/*3	*3/*3	1	1
NA19007	*3/*3	*3/*3	1	1
NA19035	*1/*7	*1/*7	1	1
NA19095	*1/*3	*1/*3	1	1
NA19109	*1/*3	*1/*3	1	1
NA19122	*1/*1	*1/*1	1	1
NA19143	*6/*7	*6/*7	1	1
NA19147	*1/*3	*1/*3	1	1
NA19174	*1/*6	*1/*6	1	1
NA19176	*1/*3	*1/*3	1	1
NA19207	*3/*7	*3/*7	1	1
NA19213	*1/*6	*1/*6	1	1
NA19226	*1/*6	*1/*6	1	1
NA19238	*1/*1	*1/*1	1	1
NA19239	*1/*1	*1/*1	1	1
NA19700	*1/*3	*1/*3	1	1
NA19785	*1/*3	*1/*3	1	1
NA19789	*3/*3	*3/*3	1	1
NA19819	*3/*6	*3/*6	1	1
NA19908	*1/*3	*1/*3	1	1
NA19917	*1/*7	*1/*7	1	1
NA19920	*7/*7	*7/*7	1	1
NA20296	*1/*6	*1/*6	1	1
NA20509	*3/*3	*3/*3	1	1

## Sheet: CYP4F2
	CYP4F2.GeT-RM	CYP4F2.PAnno	Included	Consistent	Note	Accuracy
NA06993	-	*1/*1	0	0	No GeT-RM consensus.	1
NA07000	-	*3/*3	0	0
NA07048	-	*1/*1	0	0
NA10838	-	*1/*1	0	0
NA10846	-	*1/*3	0	0
NA10855	-	*1/*1	0	0
NA10856	-	*1/*1	0	0
NA10859	-	*2/*3	0	0
NA10865	-	*1/*1	0	0
NA11881	-	*2/*3	0	0
NA12336	-	*1/*1	0	0
NA12753	-	*1/*1	0	0
NA12815	-	*1/*3	0	0
NA12892	-	*1/*1	0	0
NA18563	-	*1/*1	0	0
NA18572	-	*1/*3	0	0
NA18617	-	*1/*1	0	0
NA18873	-	*1/*1	0	0
NA18945	-	*1/*1	0	0
NA19035	-	*1/*3	0	0
NA19238	-	*1/*2	0	0
NA19700	-	*1/*2	0	0
NA19785	-	*3/*3	0	0
NA19917	-	*1/*2	0	0
HG00436	(*2)/*3	*2/*3	1	1	No consensus was called when *2 was observed by GeT-RM.
NA12006	(*2)/*3	*1/*3	1	1
NA12156	(*2)/*3	*2/*3	1	1
NA18519	(*2)/*3	*2/*3	1	1
NA18868	*1/(*2)	*1/*1	1	1
NA19122	*1/(*2)	*1/*2	1	1
NA19226	*1/(*2)	*1/*2	1	1
NA19789	(*2)/*3	*2/*3	1	1
NA19819	(*2)/*3	*2/*3	1	1
NA19908	(*2)/*3	*2/*3	1	1
HG00276	*1/*1	*1/*1	1	1
HG00589	*1/*1	*1/*1	1	1
HG01190	*1/*3	*1/*3	1	1
NA06991	*1/*1	*1/*1	1	1
NA07019	*1/*3	*1/*3	1	1
NA07029	*3/*3	*3/*3	1	1
NA07055	*1/*1	*1/*1	1	1
NA07056	*3/*3	*3/*3	1	1
NA07348	*1/*1	*1/*1	1	1
NA07357	*1/*1	*1/*1	1	1
NA10831	*1/*1	*1/*1	1	1
NA10847	*1/*1	*1/*1	1	1
NA10851	*1/*1	*1/*1	1	1
NA10854	*1/*3	*1/*3	1	1
NA11832	*1/*1	*1/*1	1	1
NA11839	*1/*3	*1/*3	1	1
NA11993	*1/*3	*1/*3	1	1
NA12003	*1/*1	*1/*1	1	1
NA12145	*1/*1	*1/*1	1	1
NA12236	*1/*1	*1/*1	1	1
NA12717	*1/*3	*1/*3	1	1
NA12813	*1/*3	*1/*3	1	1
NA12873	*1/*1	*1/*1	1	1
NA12878	*1/*1	*1/*1	1	1
NA18484	*1/*2	*1/*2	1	1
NA18518	*1/*2	*1/*2	1	1
NA18526	*1/*3	*1/*3	1	1
NA18544	*1/*1	*1/*1	1	1
NA18552	*1/*3	*1/*3	1	1
NA18564	*3/*3	*3/*3	1	1
NA18565	*1/*1	*1/*1	1	1
NA18855	*1/*1	*1/*1	1	1
NA18861	*1/*1	*1/*1	1	1
NA18942	*1/*1	*1/*1	1	1
NA18952	*1/*1	*1/*1	1	1
NA18959	*1/*1	*1/*1	1	1
NA18966	*1/*3	*1/*3	1	1
NA18973	*1/*1	*1/*1	1	1
NA18980	*1/*1	*1/*1	1	1
NA18992	*1/*1	*1/*1	1	1
NA19003	*1/*1	*1/*1	1	1
NA19007	*1/*3	*1/*3	1	1
NA19095	*1/*3	*1/*3	1	1
NA19109	*1/*1	*1/*1	1	1
NA19143	*1/*1	*1/*1	1	1
NA19147	*1/*1	*1/*1	1	1
NA19174	*1/*1	*1/*1	1	1
NA19176	*1/*1	*1/*1	1	1
NA19207	*1/*1	*1/*1	1	1
NA19213	*1/*1	*1/*1	1	1
NA19239	*1/*1	*1/*1	1	1
NA19920	*1/*1	*1/*1	1	1
NA20296	*1/*1	*1/*1	1	1
NA20509	*1/*1	*1/*1	1	1

[truncated: 6 more sheets: DPYD, NUDT15, SLCO1B1, TPMT, UGT1A1, Concordance Summary]
