# Supplementary material for: PAnno: A pharmacogenomics annotation tool for clinical genomic testing
Source: Front Pharmacol. 2023 Jan 26;14:1008330. doi: 10.3389/fphar.2023.1008330 (PMC9909284; doi:10.3389/fphar.2023.1008330)
Supplement: Supplementary file 5 [file Table1.XLSX]

## Sheet: Sheet1
Gene	Clinical guidelines (CPIC, DPWG, RNPGx, CPNDS)	Haplotypes consisting of multiple variants	Number of clinical annotations (Level 1A, 1B, 2A, 2B)	Overview	References
CYP2D6	√	√	43	The cytochrome P450 2D6 (CYP2D6) is highly polymorphic and involved in the metabolism of up to 25% of the drugs that are in common use in the clinic.	1. https://www.pharmgkb.org/gene/PA128 2. PharmGKB (2022). Gene-specific Information Tables for CYP2D6 [Online]. Available: https://www.pharmgkb.org/page/cyp2d6RefMaterials [Accessed July 30 2022].
DPYD	√	√	43	Dihydropyrimidine dehydrogenase is an essential gene in the pyrimidine metabolic pathway and involved in pharmacogenomics of fluroropyrimidine drugs.	1. https://www.pharmgkb.org/gene/PA145 2. PharmGKB (2022). Gene-specific Information Tables for DPYD [Online]. Available: https://www.pharmgkb.org/page/dpydRefMaterials [Accessed July 30 2022].
SLCO1B1	√	√	27	The solute carrier organic anion transporter family member 1B1 (SLCO1B1) gene encodes for a membrane-bound sodium-independent organic anion transporter protein (OATP1B1) that is involved in active cellular influx of many endogenous and xenobiotic compounds (including the HMG-CoA reductase inhibitors (statins).	1. https://www.pharmgkb.org/gene/PA134865839 2. PharmGKB (2022). Gene-specific Information Tables for SLCO1B1 [Online]. Available: https://www.pharmgkb.org/page/slco1b1RefMaterials [Accessed July 30 2022].
CYP2C19	√	√	21	The cytochrome P450, family 2, subfamily C, polypeptide 19 (CYP2C19) enzyme contributes to the metabolism of a large number of clinically relevant drugs and drug classes such as antidepressants, benzodiazepines, mephenytoin, proton pump inhibitors (PPIs), and the antiplatelet prodrug clopidogrel.	1. https://www.pharmgkb.org/gene/PA124 2. PharmGKB (2022). Gene-specific Information Tables for CYP2C19 [Online]. Available: https://www.pharmgkb.org/page/cyp2c19RefMaterials [Accessed July 30 2022].
CYP2C9	√	√	19	CYP2C9 is a phase I drug-metabolizing cytochrome P450 (CYP450) enzyme isoform that plays a major role in the oxidation of both xenobiotic and endogenous compounds.	1. https://www.pharmgkb.org/gene/PA126 2. PharmGKB (2022). Gene-specific Information Tables for CYP2C9 [Online]. Available: https://www.pharmgkb.org/page/cyp2c9RefMaterials [Accessed July 30 2022].
CYP2B6	√	√	9	CYP2B6 is a member of the cytochrome P450 family of important pharmacogenes. It plays a role in the metabolism of efavirenz, bupropion, and cyclophosphamide.	1. https://www.pharmgkb.org/gene/PA123 2. PharmGKB (2022). Gene-specific Information Tables for CYP2B6 [Online]. Available: https://www.pharmgkb.org/page/cyp2b6RefMaterials [Accessed July 30 2022].
UGT1A1	√	√	7	UGT1A1 is the sole enzyme responsible for the glucuronidation of bilirubin, allowing for its excretion. It is also responsible for the glucuronidation of other xenobiotics, such as SN-38, the active metabolite of irinotecan.	1. https://www.pharmgkb.org/gene/PA420 2. PharmGKB (2022). Gene-specific Information Tables for TPMT [Online]. Available: https://www.pharmgkb.org/page/tpmtRefMaterials [Accessed July 30 2022].
CYP3A5	√	√	6	CYP3A5 is an important hepatic and extra-hepatic pharmacogene.CYP3A4 and CYP3A5 together account for approximately 30% of hepatic cytochrome P450, and approximately half of medications that are oxidatively metabolized by P450 are CYP3A substrates.	1. https://www.pharmgkb.org/gene/PA131 2. PharmGKB (2022). Gene-specific Information Tables for CYP3A5 [Online]. Available: https://www.pharmgkb.org/page/cyp3a5RefMaterials [Accessed July 30 2022].
CYP3A4	√	√	5	CYP3A4 (cytochrome P450 3A4) encodes a member of the cytochrome P450 superfamily of enzymes which has many variants although few have been shown to have clinical significance.	1. https://www.pharmgkb.org/gene/PA130
NUDT15	√	√	4	NUDT15 is a very important pharmacogene associated with response to thiopurines important for their applications in inflammatory diseases and cancer.	1. https://www.pharmgkb.org/gene/PA134963132 2. PharmGKB (2022). Gene-specific Information Tables for NUDT15 [Online]. Available: https://www.pharmgkb.org/page/nudt15RefMaterials [Accessed July 30 2022]. 3. https://www.ncbi.nlm.nih.gov/gene/282617#summary
TPMT	√	√	4	TPMT encodes thiopurine S-methyltransferase which catalyzes the S-methylation of thiopurine drugs (such as 6-mercaptopurine (6-MP) and azathioprine) and aromatic and heterocyclic sulfhydryl compounds. TPMT variation can lead to thiopurine toxicity.	1. https://www.pharmgkb.org/gene/PA356 2. PharmGKB (2022). Gene-specific Information Tables for TPMT [Online]. Available: https://www.pharmgkb.org/page/tpmtRefMaterials [Accessed July 30 2022].
CYP4F2	√	√	2	CYP4F2 regulates the bioavailability of vitamin E and vitamin K, a co-factor that is critical to blood clotting. Variations in CYP4F2 that affect the bioavailability of vitamin K also affect the dosing of vitamin k antagonists such as warfarin or acenocoumarol.	1. https://www.pharmgkb.org/gene/PA27121 2. PharmGKB (2022). Gene-specific Information Tables for CYP4F2 [Online]. Available: https://www.pharmgkb.org/page/cyp4f2RefMaterials [Accessed July 30 2022].
CYP2C8	√	√	0	CYP2C8 is a phase I metabolizing enzyme that plays an integral role in the biotransformation of structurally diverse xenobiotics and endogenous compounds.	1. https://www.pharmgkb.org/gene/PA125/haplotype
RYR1	√		42	RYR1 encodes the ryanodine receptor isoform 1, a calcium channel. It plays a critical role in calcium release and muscle contraction in skeletal muscle and is the primary locus for malignant hyperthermia susceptibility, a pharmacogenetic condition.	1. https://www.pharmgkb.org/gene/PA34896 2. PharmGKB (2022). Gene-specific Information Tables for RYR1 [Online]. Available: https://www.pharmgkb.org/page/ryr1RefMaterials [Accessed July 30 2022].
CFTR	√		35	Cystic fibrosis is an autosomal recessive disease resulting from a defect-causing variant on each CFTR allele. Ivacaftor (VX-770, Kalydeco) is a therapeutic developed to target specific CFTR defects.	1. https://www.pharmgkb.org/gene/PA109
VKORC1	√		16	The VKORC1 gene encodes the Vitamin K epoxide reductase, a key enzyme in the Vitamin K cycle and the pharmacological target of warfarin. Genetic variants of VKORC1 have been shown to be important genetic factors for warfarin dose and response.	1. https://www.pharmgkb.org/gene/PA133787052 2. PharmGKB (2022). Gene-specific Information Tables for VKORC1 [Online]. Available: https://www.pharmgkb.org/page/vkorc1RefMaterials [Accessed July 30 2022].
MT-RNR1	√		15	Genetic variations within the mitochondrial gene MT-RNR1 have been strongly linked with the development of hearing loss following administration of aminoglycoside antibiotics.	1. https://www.pharmgkb.org/gene/PA31274
CACNA1S	√		14	The CACNA1S gene encodes the α 1s sub-unit of the dihydropyridine receptor (DHPR), an L-type calcium channel.This is the isoform that is prevalent in skeletal muscle is critical for muscle contraction. Variants in CACNA1S have been found to be associated with various myopathies as well as the pharmacogenetic condition known as malignant hyperthermia.	1. https://www.pharmgkb.org/gene/PA852. 2. PharmGKB (2022). Gene-specific Information Tables for CACNA1S [Online]. Available: https://www.pharmgkb.org/page/cacna1sRefMaterials [Accessed July 30 2022].
HLA-B	√		12	The human leukocyte antigen B (HLA-B) gene codes for a cell-surface molecule responsible for the presentation of endogenous peptides to CD8+ T-cells. Allelic variants in the HLA-B gene have also been associated with susceptibility and resistance to numerous diseases, as well as adverse reactions to a wide range of pharmaceuticals.	1. https://www.pharmgkb.org/gene/PA35056
IFNL3	√		6	This gene encodes a cytokine distantly related to type I interferons and the IL-10 family. This gene, interleukin 28A (IL28A), and interleukin 29 (IL29) are three closely related cytokine genes that form a cytokine gene cluster on a chromosomal region mapped to 19q13. Expression of the cytokines encoded by the three genes can be induced by viral infection. All three cytokines have been shown to i…	1. https://www.pharmgkb.org/gene/PA134952671 2. PharmGKB (2022). Gene-specific Information Tables for IFNL3 [Online]. Available: https://www.pharmgkb.org/page/ifnl3RefMaterials [Accessed July 30 2022].
ABCG2	√		2	ABCG2, which encodes the transporter BCRP, plays an important role in drug response.	1. https://www.pharmgkb.org/gene/PA390 2. PharmGKB (2022). Gene-specific Information Tables for ABCG2 [Online]. Available: https://www.pharmgkb.org/page/abcg2RefMaterials [Accessed July 30 2022].
HLA-A	√		2	HLA-A (Major Histocompatibility Complex, Class I, A) is a Protein Coding gene. Diseases associated with HLA-A include Severe Cutaneous Adverse Reaction and Birdshot Chorioretinopathy. Among its related pathways are SARS-CoV-2 Infection and Antigen processing-Cross presentation. Gene Ontology (GO) annotations related to this gene include RNA binding and peptide antigen binding. An important paralo…	1. https://www.genecards.org/cgi-bin/carddisp.pl?gene=HLA-A 2. https://www.pharmgkb.org/gene/PA35055
F5	√		1	Factor V is an essential coagulation cofactor that enhances thrombin activation by factor Xa. Genetic variant of F5 (Factor V Leiden (FVL) polymorphism) has been associated with risk of venous thromboembolism (VTE).	1. https://www.pharmgkb.org/gene/PA159
G6PD	√		1	Glucose-6-phosphate dehydrogenase (G6PD) mediates the production of NADPH and Ribose-5-phosphate and is one of the first genes found to be associated with variable drug response. Individuals with G6PD deficiency may have increased risks of adverse reactions to many drugs including primaquine, chloroquine, dapsone, rasburicase, avandaryl tablets (glimepiride + rosiglitazone maleate) and glucovance…	1. https://www.pharmgkb.org/gene/PA28469
RARG	√		0	This gene encodes a retinoic acid receptor that belongs to the nuclear hormone receptor family. Retinoic acid receptors (RARs) act as ligand-dependent transcriptional regulators. When bound to ligands, RARs activate transcription by binding as heterodimers to the retinoic acid response elements (RARE) found in the promoter regions of the target genes. In their unbound form, RARs repress transcrip…	1. https://www.ncbi.nlm.nih.gov/gene/5916#summary 2. https://www.pharmgkb.org/gene/PA34227
SLC28A3	√		0	Nucleoside transporters, such as SLC28A3, regulate multiple cellular processes, including neurotransmission, vascular tone, adenosine concentration in the vicinity of cell surface receptors, and transport and metabolism of nucleoside drugs. SLC28A3 shows broad specificity for pyrimidine and purine nucleosides.	1. https://www.ncbi.nlm.nih.gov/gene/64078#summary 2. https://www.pharmgkb.org/gene/PA426
UGT1A6	√		0	UGT1A6 (UDP Glucuronosyltransferase Family 1 Member A6) is a Protein Coding gene. Diseases associated with UGT1A6 include Crigler-Najjar Syndrome, Type I and Bilirubin Metabolic Disorder. Among its related pathways are Metapathway biotransformation Phase I and II and Drug ADME. Gene Ontology (GO) annotations related to this gene include protein homodimerization activity and enzyme binding. An imp…	1. https://www.genecards.org/cgi-bin/carddisp.pl?gene=UGT1A6 2. https://www.pharmgkb.org/gene/PA37181
HLA-C			4	HLA-C (Major Histocompatibility Complex, Class I, C) is a Protein Coding gene. Diseases associated with HLA-C include Psoriasis 1 and Human Immunodeficiency Virus Type 1. Among its related pathways are SARS-CoV-2 Infection and Antigen processing-Cross presentation. Gene Ontology (GO) annotations related to this gene include signaling receptor binding and TAP binding. An important paralog of this …	1. https://www.genecards.org/cgi-bin/carddisp.pl?gene=HLA-C 2. https://www.pharmgkb.org/gene/PA35057
IFNL4			4	IFNL4 (Interferon Lambda 4 (Gene/Pseudogene)) is a Protein Coding gene. Diseases associated with IFNL4 include Hepatitis C Virus and Hepatitis C. Among its related pathways are Overview of interferons-mediated signaling pathway. Gene Ontology (GO) annotations related to this gene include cytokine activity.	1. https://www.genecards.org/cgi-bin/carddisp.pl?gene=IFNL4 2. https://www.pharmgkb.org/gene/PA166049147
EGFR			3	Epidermal growth factor receptor (EGFR) encodes a transmembrane glycoprotein and member of the protein kinase superfamily. The EGFR involvement in cancer is well established and mutations in EGFR can be used as predictive markers for the treatment of cancer.	1. https://www.pharmgkb.org/gene/PA7360
CES1			2	CES1 (Carboxylesterase 1) is a Protein Coding gene. Diseases associated with CES1 include Drug Metabolism, Altered, Ces1-Related and Egasyn. Among its related pathways are Drug ADME and Cardiac conduction. Gene Ontology (GO) annotations related to this gene include hydrolase activity and methylumbelliferyl-acetate deacetylase activity.	1. https://www.genecards.org/cgi-bin/carddisp.pl?gene=CES1 2. https://www.pharmgkb.org/gene/PA107
ITPA			2	This gene encodes an inosine triphosphate pyrophosphohydrolase. The encoded protein hydrolyzes inosine triphosphate and deoxyinosine triphosphate to the monophosphate nucleotide and diphosphate. This protein, which is a member of the HAM1 NTPase protein family, is found in the cytoplasm and acts as a homodimer. Defects in the encoded protein can result in inosine triphosphate pyrophosphorylase de…	1. https://www.ncbi.nlm.nih.gov/gene/3704#summary 2. https://www.pharmgkb.org/gene/PA29973
MTHFR			2	Methylenetetrahydrofolate reductase (MTHFR) plays a key role in folate metabolism and is implicated in the pharmacodynamics of several drugs.	1. https://www.pharmgkb.org/gene/PA245
NAT2			2	Genetic variants of NAT2 have primarily been associated with drug metabolism, response and toxicity of multiple drugs, most notably, anti-infective agents.	1. https://www.pharmgkb.org/gene/PA18
ACE			1	Angiotensin Converting Enzyme, ACE, plays an important role in pathways which contribute to the regulation of blood pressure and is the target of a major class of antihypertensive drugs, ace inhibitors.	1. https://www.pharmgkb.org/gene/PA139
ADD1			1	ADD1 (Adducin 1) is a Protein Coding gene. Diseases associated with ADD1 include Hypertension, Essential and Tracheoesophageal Fistula With Or Without Esophageal Atresia. Among its related pathways are Activation of cAMP-Dependent PKA and Unfolded Protein Response (UPR).	1. https://www.genecards.org/cgi-bin/carddisp.pl?gene=ADD1 2. https://www.pharmgkb.org/gene/PA31
ADRB2			1	ADRB2 encodes the beta-2-adrenergic receptor (beta2-AR), a G-protein-coupled adrenergic receptor that plays important roles in the regulation of the cardiac, pulmonary, vascular, endocrine and central nervous systems. Beta2-AR is the target of clinically important drugs for asthma and cardiovascular conditions including hypertension and congestive heart failure.	1. https://www.pharmgkb.org/gene/PA39
ALDH2			1	Diseases associated with ALDH2 (Aldehyde Dehydrogenase 2 Family Member) include Alcohol Sensitivity, Acute and Amed Syndrome, Digenic. Among its related pathways are ethanol degradation II and Oxidation by cytochrome P450. Gene Ontology (GO) annotations related to this gene include oxidoreductase activity and aldehyde dehydrogenase (NAD+) activity.	1. https://www.genecards.org/cgi-bin/carddisp.pl?gene=ALDH2 2. https://www.pharmgkb.org/gene/PA24696
APOE			1	The protein encoded by this gene is a major apoprotein of the chylomicron. It binds to a specific liver and peripheral cell receptor, and is essential for the normal catabolism of triglyceride-rich lipoprotein constituents. This gene maps to chromosome 19 in a cluster with the related apolipoprotein C1 and C2 genes. Mutations in this gene result in familial dysbetalipoproteinemia, or type III hyp…	1. https://www.ncbi.nlm.nih.gov/gene/348#summary 2. https://www.pharmgkb.org/gene/PA55
ATIC			1	ATIC encodes a bifunctional protein that catalyzes the last two steps of the de novo purine biosynthetic pathway. The N-terminal domain has phosphoribosylaminoimidazolecarboxamide formyltransferase activity, and the C-terminal domain has IMP cyclohydrolase activity. A mutation in this gene results in AICA-ribosiduria.	1. https://www.ncbi.nlm.nih.gov/gene/471#summary 2. https://www.pharmgkb.org/gene/PA25094
CHRNA5			1	The protein encoded by this gene is a nicotinic acetylcholine receptor subunit and a member of a superfamily of ligand-gated ion channels that mediate fast signal transmission at synapses. These receptors are thought to be heteropentamers composed of separate but similar subunits. Defects in this gene have been linked to susceptibility to lung cancer type 2 (LNCR2).	1. https://www.ncbi.nlm.nih.gov/gene/1138#summary 2. https://www.pharmgkb.org/gene/PA26491
CYP2A6			1	CYP2A6 is an enzyme responsible for the metabolism of a large number of xenobiotic compounds: around 3% of the drugs metabolized by CYP-450 enzymes involve CYP2A6 . The gene is highly polymorphic, with variations resulting in altered enzymatic activity.	1. https://www.pharmgkb.org/gene/PA121
FCGR3A			1	FCGR3A (Fc Gamma Receptor IIIa) is a Protein Coding gene. Diseases associated with FCGR3A include Immunodeficiency 20 and Herpes Zoster. Among its related pathways are Regulation of actin dynamics for phagocytic cup formation and ADORA2B mediated anti-inflammatory cytokines production. Gene Ontology (GO) annotations related to this gene include IgG binding. An important paralog of this gene is FC…	1. https://www.genecards.org/cgi-bin/carddisp.pl?gene=FCGR3A 2. https://www.pharmgkb.org/gene/PA28065
HLA-DPB1			1	HLA-DPB1 (Major Histocompatibility Complex, Class II, DP Beta 1) is a Protein Coding gene. Diseases associated with HLA-DPB1 include Chronic Beryllium Disease and Granulomatosis With Polyangiitis. Among its related pathways are Phosphorylation of CD3 and TCR zeta chains and TCR signaling (REACTOME). Gene Ontology (GO) annotations related to this gene include peptide antigen binding. An important …	1. https://www.genecards.org/cgi-bin/carddisp.pl?gene=HLA-DPB1 2. https://www.pharmgkb.org/gene/PA35064
HLA-DRB1			1	HLA-DRB1 (Major Histocompatibility Complex, Class II, DR Beta 1) is a Protein Coding gene. Diseases associated with HLA-DRB1 include Multiple Sclerosis and Sarcoidosis 1. Among its related pathways are TCR Signaling (Qiagen) and Phosphorylation of CD3 and TCR zeta chains. Gene Ontology (GO) annotations related to this gene include peptide antigen binding and MHC class II receptor activity. An imp…	1. https://www.genecards.org/cgi-bin/carddisp.pl?gene=HLA-DRB1 2. https://www.pharmgkb.org/gene/PA35072
KIF6			1	KIF6 (Kinesin Family Member 6) is a Protein Coding gene. Diseases associated with KIF6 include Smallpox and Heart Disease. Among its related pathways are Golgi-to-ER retrograde transport and Vesicle-mediated transport. Gene Ontology (GO) annotations related to this gene include ATP hydrolysis activity and microtubule motor activity. An important paralog of this gene is KIF13B.	1. https://www.genecards.org/cgi-bin/carddisp.pl?gene=KIF6 2. https://www.pharmgkb.org/gene/PA134920075
MT-ND1			1	Enables NADH dehydrogenase (ubiquinone) activity. Involved in mitochondrial electron transport, NADH to ubiquinone and mitochondrial respiratory chain complex I assembly. Located in mitochondrial membrane. Part of mitochondrial respiratory chain complex I. Implicated in several diseases, including MELAS syndrome; neurodegenerative disease (multiple); optic nerve disease (multiple); toxic shock sy…	1. https://www.ncbi.nlm.nih.gov/gene/4535#summary 2. https://www.pharmgkb.org/gene/PA31259
SCN1A			1	SCN1A (Sodium Voltage-Gated Channel Alpha Subunit 1) is a Protein Coding gene. Diseases associated with SCN1A include Dravet Syndrome and Migraine, Familial Hemiplegic, 3. Among its related pathways are Activation of cAMP-Dependent PKA and Nervous system development. Gene Ontology (GO) annotations related to this gene include ion channel activity and voltage-gated sodium channel activity. An impo…	1. https://www.genecards.org/cgi-bin/carddisp.pl?gene=SCN1A 2. https://www.pharmgkb.org/gene/PA301
SLC19A1			1	SLC19A1 encodes the reduced folate carrier protein 1 (RFC1), a transporter protein. RFC1 is a high-capacity, bi-directional transporter of 5-methyl-tetrahydrofolate and thiamine monophosphate. It also actively transports antifolate chemotherapeutic agents, such as methotrexate (MTX), into cells.	1. https://www.pharmgkb.org/gene/PA327
TNF			1	TNF (Tumor Necrosis Factor) is a Protein Coding gene. Diseases associated with TNF include Malaria and Asthma. Among its related pathways are MIF Mediated Glucocorticoid Regulation and TNFR1 Pathway. Gene Ontology (GO) annotations related to this gene include identical protein binding and cytokine activity. An important paralog of this gene is TNFSF15.	1. https://www.genecards.org/cgi-bin/carddisp.pl?gene=TNF 2. https://www.pharmgkb.org/gene/PA435
XPNPEP2			1	Aminopeptidase P is a hydrolase specific for N-terminal imido bonds, which are common to several collagen degradation products, neuropeptides, vasoactive peptides, and cytokines. Structurally, the enzyme is a member of the 'pita bread fold' family and occurs in mammalian tissues in both soluble and GPI-anchored membrane-bound forms. A membrane-bound and soluble form of this enzyme have been ident…	1. https://www.ncbi.nlm.nih.gov/gene/7512#summary 2. https://www.pharmgkb.org/gene/PA37416
XRCC1			1	The protein encoded by this gene is involved in the efficient repair of DNA single-strand breaks formed by exposure to ionizing radiation and alkylating agents. This protein interacts with DNA ligase III, polymerase beta and poly (ADP-ribose) polymerase to participate in the base excision repair pathway. It may play a role in DNA processing during meiogenesis and recombination in germ cells. A ra…	1. https://www.genecards.org/cgi-bin/carddisp.pl?gene=XRCC1 2. https://www.pharmgkb.org/gene/PA369
