# Supplementary material for: PAnno: A pharmacogenomics annotation tool for clinical genomic testing
Source: Front Pharmacol. 2023 Jan 26;14:1008330. doi: 10.3389/fphar.2023.1008330 (PMC9909284; doi:10.3389/fphar.2023.1008330)
Supplement: Supplementary file 6 [file Table5.XLSX]

## Sheet: Sheet1
	CYP2B6			CYP2C8			CYP2C9			CYP2C19			CYP2D6			CYP3A4			CYP3A5			CYP4F2			DPYD			NUDT15			SLCO1B1			TPMT			UGT1A1 (online version, excluding *60)			UGT1A1 (for concordance assessment)
	exact	step1	step2	exact	step1	step2	exact	step1	step2	exact	step1	step2	exact	step1	step2	exact	step1	step2	exact	step1	step2	exact	step1	step2	exact	step1	step2	exact	step1	step2	exact	step1	step2	exact	step1	step2	exact	step1	step2	exact	step1	step2
HG00276	*2/*4	*2/*4	*2/*4	*1/*3	*1/*3	*1/*3	*1/*2	*1/*2	*1/*2	*1/*1	*1/*1	*1/*1	*4/*4	*4/*4	*4/*4	*1/*2	*1/*2	*1/*2	*3/*3	*3/*3	*3/*3	*1/*1	*1/*1	*1/*1	Reference/Reference	Reference/Reference	Reference/Reference	*1/*1	*1/*1	*1/*1	*1/*15; *5/*37	*1/*15; *5/*37	*1/*15	*1/*16	*1/*16	*1/*16	*1/*80+*28; *28/*80	*1/*80+*28; *28/*80	*28/*80	*60/*80+*28	*60/*80+*28	*60/*80+*28
HG00436	*1/*6; *4/*9	*1/*6; *4/*9	*1/*6	*1/*1	*1/*1	*1/*1	*1/*1	*1/*1	*1/*1	*1/*1	*1/*1	*1/*1	*2/*71	*2/*71	*2/*71	*1/*1	*1/*1	*1/*1	*3/*3	*3/*3	*3/*3	*2/*3	*2/*3	*2/*3	Reference/Reference	Reference/Reference	Reference/Reference	*1/*1	*1/*1	*1/*1	*37/*37	*37/*37	*37/*37	*1/*1	*1/*1	*1/*1	*27/*80+*28	*27/*80+*28	*27/*80+*28		*27/*80+*28; *60/*80+*28	*27/*80+*28; *60/*80+*28
HG00589	*1/*1	*1/*1	*1/*1	*1/*1	*1/*1	*1/*1	*1/*1	*1/*1	*1/*1	*1/*1	*1/*1	*1/*1	*1/*2; *34/*39	*1/*2; *34/*39	*1/*2	*1/*1	*1/*1	*1/*1	*3/*3	*3/*3	*3/*3	*1/*1	*1/*1	*1/*1	c.1627A>G (*5)/c.1896T>C	c.1627A>G (*5)/c.1896T>C	c.1627A>G (*5)/c.1896T>C	*1/*1	*1/*1	*1/*1	*37/*39	*37/*39	*37/*39	*1/*3C	*1/*3C	*1/*3C	*1/*1	*1/*1	*1/*1	*1/*1	*1/*1	*1/*1
HG01190	*1/*5	*1/*5	*1/*5	*1/*3	*1/*3	*1/*3	*1/*61	*1/*61	*1/*61	*1/*2	*1/*2	*1/*2	*4/*4	*4/*4	*4/*4	*36/*36	*36/*36	*36/*36	*1/*1	*1/*1	*1/*1	*1/*3	*1/*3	*1/*3	Reference/c.85T>C (*9A)	Reference/c.85T>C (*9A)	Reference/c.85T>C (*9A)	*1/*1	*1/*1	*1/*1	*1/*1	*1/*1	*1/*1	*1/*1	*1/*1	*1/*1	*1/*80+*37; *37/*80	*1/*80+*37; *37/*80	*1/*80+*37	*60/*80+*37	*60/*80+*37	*60/*80+*37
NA06991	*1/*9	*1/*9	*1/*9	*1/*1	*1/*1	*1/*1	*1/*1	*1/*1	*1/*1	*1/*1	*1/*1	*1/*1	*1/*4; *4/*10; *4/*39; *4/*74	*1/*4; *4/*10; *4/*39; *4/*74	*1/*4	*1/*1	*1/*1	*1/*1	*3/*3	*3/*3	*3/*3	*1/*1	*1/*1	*1/*1	c.1601G>A (*4)/c.2846A>T	c.1601G>A (*4)/c.2846A>T	c.1601G>A (*4)/c.2846A>T	*1/*1	*1/*1	*1/*1	*15/*46	*15/*46	*15/*46	*1/*1	*1/*1	*1/*1	*1/*1	*1/*1	*1/*1	*60/*60	*60/*60	*60/*60
NA06993	*1/*1	*1/*1	*1/*1	*1/*3	*1/*3	*1/*3	*1/*2	*1/*2	*1/*2	*1/*1	*1/*1	*1/*1	*4/*35	*4/*35	*4/*35	*1/*22	*1/*22	*1/*22	*3/*3	*3/*3	*3/*3	*1/*1	*1/*1	*1/*1	c.1601G>A (*4)/c.1627A>G (*5)	c.1601G>A (*4)/c.1627A>G (*5)	c.1601G>A (*4)/c.1627A>G (*5)	*1/*1	*1/*1	*1/*1	*1/*15; *5/*37	*1/*15; *5/*37	*1/*15	*1/*1	*1/*1	*1/*1	*1/*80+*28; *28/*80	*1/*80+*28; *28/*80	*28/*80		*28/*80	*28/*80
NA07000	*1/*1	*1/*1	*1/*1	*1/*1	*1/*1	*1/*1	*1/*1	*1/*1	*1/*1	*1/*17	*1/*17	*1/*17	*9/*35	*9/*35	*9/*35	*1/*36	*1/*36	*1/*36	*1/*3	*1/*3	*1/*3		*3/*3	*3/*3	Reference/Reference	Reference/Reference	Reference/Reference	*1/*6	*1/*6	*1/*6	*1/*15; *5/*37	*1/*15; *5/*37	*1/*15	*1/*1	*1/*1	*1/*1	*1/*1	*1/*1	*1/*1	*1/*1	*1/*1	*1/*1
NA07019	*5/*22	*5/*22	*5/*22	*1/*1	*1/*1	*1/*1	*1/*1	*1/*1	*1/*1	*1/*17	*1/*17	*1/*17	*1/*4; *4/*10; *4/*39; *4/*74; *4/*139	*1/*4; *4/*10; *4/*39; *4/*74; *4/*139	*1/*4	*1/*1	*1/*1	*1/*1	*3/*3	*3/*3	*3/*3	*1/*3	*1/*3	*1/*3	Reference/Reference	Reference/Reference	Reference/Reference	*1/*1	*1/*1	*1/*1	*1/*14; *4/*37	*1/*14; *4/*37	*1/*14	*1/*1	*1/*1	*1/*1	*1/*1	*1/*1	*1/*1	*1/*60	*1/*60	*1/*60
NA07029	*1/*6; *4/*9	*1/*6; *4/*9	*1/*6	*1/*3	*1/*3	*1/*3	*1/*2	*1/*2	*1/*2	*8/*17	*8/*17	*8/*17	*1/*35	*1/*35	*1/*35	*1/*36	*1/*36	*1/*36	*1/*3	*1/*3	*1/*3		*3/*3	*3/*3	Reference/Reference	Reference/Reference	Reference/Reference	*1/*6	*1/*6	*1/*6	*1/*1	*1/*1	*1/*1	*1/*1	*1/*1	*1/*1	*1/*1	*1/*1	*1/*1	*1/*1	*1/*1	*1/*1
NA07048	*1/*1	*1/*1	*1/*1	*1/*18	*1/*18	*1/*18	*1/*1	*1/*1	*1/*1	*1/*17	*1/*17	*1/*17	*1/*4; *4/*10; *4/*39; *4/*74; *4/*139	*1/*4; *4/*10; *4/*39; *4/*74; *4/*139	*1/*4	*1/*1	*1/*1	*1/*1	*3/*3	*3/*3	*3/*3	*1/*1	*1/*1	*1/*1	Reference/c.2846A>T	Reference/c.2846A>T	Reference/c.2846A>T	*1/*1	*1/*1	*1/*1	*1/*1	*1/*1	*1/*1	*1/*1	*1/*1	*1/*1	*1/*80+*28; *28/*80	*1/*80+*28; *28/*80	*28/*80	*60/*80+*28	*60/*80+*28	*60/*80+*28
NA07055	*1/*6; *4/*9	*1/*6; *4/*9	*1/*6	*1/*1	*1/*1	*1/*1	*1/*1	*1/*1	*1/*1	*1/*17	*1/*17	*1/*17	*4/*4	*4/*4	*4/*4	*1/*1	*1/*1	*1/*1	*3/*3	*3/*3	*3/*3	*1/*1	*1/*1	*1/*1	c.1627A>G (*5)/c.2846A>T	c.1627A>G (*5)/c.2846A>T	c.1627A>G (*5)/c.2846A>T	*1/*1	*1/*1	*1/*1	*1/*14; *4/*37	*1/*14; *4/*37	*1/*14	*1/*1	*1/*1	*1/*1	*1/*1	*1/*1	*1/*1	*1/*1	*1/*1	*1/*1
NA07056	*1/*36; *6/*22	*1/*36; *6/*22	*6/*22	*1/*1	*1/*1	*1/*1	*1/*1	*1/*1	*1/*1	*1/*1	*1/*1	*1/*1	*2/*4; *4/*10; *4/*39; *4/*65	*2/*4; *4/*10; *4/*39; *4/*65	*2/*4	*1/*22	*1/*22	*1/*22	*3/*3	*3/*3	*3/*3		*3/*3	*3/*3	Reference/Reference	Reference/Reference	Reference/Reference	*1/*1	*1/*1	*1/*1	*1/*14; *4/*37	*1/*14; *4/*37	*1/*14	*1/*1	*1/*1	*1/*1	*1/*80+*28; *28/*80	*1/*80+*28; *28/*80	*28/*80	*60/*80+*28	*60/*80+*28	*60/*80+*28
NA07348	*1/*1	*1/*1	*1/*1	*1/*4	*1/*4	*1/*4	*1/*1	*1/*1	*1/*1	*2/*17	*2/*17	*2/*17	*1/*6	*1/*6	*1/*6	*1/*1	*1/*1	*1/*1	*3/*3	*3/*3	*3/*3	*1/*1	*1/*1	*1/*1		c.85T>C (*9A)/c.1896T>C; c.85T>C (*9A)/c.2194G>A (*6); c.1896T>C/c.2194G>A (*6)	c.85T>C (*9A)/c.2194G>A (*6)	*1/*1	*1/*1	*1/*1	*1/*1	*1/*1	*1/*1	*1/*1	*1/*1	*1/*1	*1/*1	*1/*1	*1/*1	*60/*60	*60/*60	*60/*60
NA07357	*1/*1	*1/*1	*1/*1	*1/*4	*1/*4	*1/*4	*1/*1	*1/*1	*1/*1	*2/*17	*2/*17	*2/*17	*1/*6	*1/*6	*1/*6	*1/*1	*1/*1	*1/*1	*3/*3	*3/*3	*3/*3	*1/*1	*1/*1	*1/*1		c.85T>C (*9A)/c.1627A>G (*5); c.85T>C (*9A)/c.1896T>C; c.85T>C (*9A)/c.2194G>A (*6); c.1627A>G (*5)/c.1896T>C; c.1627A>G (*5)/c.2194G>A (*6); c.1896T>C/c.2194G>A (*6)	c.85T>C (*9A)/c.1627A>G (*5)	*1/*1	*1/*1	*1/*1	*1/*15; *5/*37	*1/*15; *5/*37	*1/*15	*1/*1	*1/*1	*1/*1	*1/*80+*28; *28/*80	*1/*80+*28; *28/*80	*28/*80		*28/*80	*28/*80
NA10831	*1/*1	*1/*1	*1/*1	*1/*1	*1/*1	*1/*1	*1/*2	*1/*2	*1/*2	*1/*17	*1/*17	*1/*17	*4/*4	*4/*4	*4/*4	*1/*1	*1/*1	*1/*1	*3/*3	*3/*3	*3/*3	*1/*1	*1/*1	*1/*1		c.85T>C (*9A)/c.1627A>G (*5); c.85T>C (*9A)/c.1896T>C; c.1627A>G (*5)/c.1896T>C	c.85T>C (*9A)/c.1627A>G (*5)	*1/*1	*1/*1	*1/*1	*1/*14; *4/*37	*1/*14; *4/*37	*1/*14	*1/*1	*1/*1	*1/*1	*80+*28/*80+*28	*80+*28/*80+*28	*80+*28/*80+*28		*80+*28/*80+*28	*80+*28/*80+*28
NA10838	*6/*6	*6/*6	*6/*6	*1/*1	*1/*1	*1/*1	*1/*1	*1/*1	*1/*1	*1/*1	*1/*1	*1/*1		*2/*4; *4/*10; *4/*39; *4/*65; *4/*122	*2/*4	*1/*1	*1/*1	*1/*1	*3/*3	*3/*3	*3/*3	*1/*1	*1/*1	*1/*1	Reference/Reference	Reference/Reference	Reference/Reference	*1/*1	*1/*1	*1/*1	*1/*14; *4/*37	*1/*14; *4/*37	*1/*14	*1/*1	*1/*1	*1/*1	*1/*1	*1/*1	*1/*1	*1/*1	*1/*1	*1/*1
NA10846	*1/*1	*1/*1	*1/*1	*1/*1	*1/*1	*1/*1	*1/*1	*1/*1	*1/*1	*1/*17	*1/*17	*1/*17	*1/*4; *4/*10; *4/*39; *4/*74; *4/*139	*1/*4; *4/*10; *4/*39; *4/*74; *4/*139	*1/*4	*1/*1	*1/*1	*1/*1	*3/*3	*3/*3	*3/*3	*1/*3	*1/*3	*1/*3	c.85T>C (*9A)/c.1896T>C	c.85T>C (*9A)/c.1896T>C	c.85T>C (*9A)/c.1896T>C	*1/*1	*1/*1	*1/*1	*1/*1	*1/*1	*1/*1	*1/*1	*1/*1	*1/*1	*1/*80+*28; *28/*80	*1/*80+*28; *28/*80	*28/*80	*60/*80+*28	*60/*80+*28	*60/*80+*28
NA10847	*1/*6; *4/*9	*1/*6; *4/*9	*1/*6	*1/*1	*1/*1	*1/*1	*1/*1	*1/*1	*1/*1	*1/*1	*1/*1	*1/*1	*1/*41; *2/*119	*1/*41; *2/*119	*1/*41	*1/*1	*1/*1	*1/*1	*3/*3	*3/*3	*3/*3	*1/*1	*1/*1	*1/*1	c.85T>C (*9A)/c.1627A>G (*5)	c.85T>C (*9A)/c.1627A>G (*5)	c.85T>C (*9A)/c.1627A>G (*5)	*1/*1	*1/*1	*1/*1	*5/*15	*5/*15	*5/*15	*1/*1	*1/*1	*1/*1	*1/*80+*28; *28/*80	*1/*80+*28; *28/*80	*28/*80	*60/*80+*28	*60/*80+*28	*60/*80+*28
NA10851	*1/*1	*1/*1	*1/*1	*1/*1	*1/*1	*1/*1	*1/*1	*1/*1	*1/*1	*1/*17	*1/*17	*1/*17	*1/*4; *4/*10; *4/*39; *4/*74; *4/*139	*1/*4; *4/*10; *4/*39; *4/*74; *4/*139	*1/*4	*1/*1	*1/*1	*1/*1	*3/*3	*3/*3	*3/*3	*1/*1	*1/*1	*1/*1	c.85T>C (*9A)/c.496A>G	c.85T>C (*9A)/c.496A>G	c.85T>C (*9A)/c.496A>G	*1/*1	*1/*1	*1/*1	*1/*14; *4/*37	*1/*14; *4/*37	*1/*14	*1/*1	*1/*1	*1/*1	*1/*1	*1/*1	*1/*1	*1/*1	*1/*1	*1/*1
NA10854	*1/*1	*1/*1	*1/*1	*3/*3	*3/*3	*3/*3	*2/*2	*2/*2	*2/*2	*1/*1	*1/*1	*1/*1		*1/*4; *4/*10; *4/*39; *4/*74; *4/*139	*1/*4	*1/*36	*1/*36	*1/*36	*1/*3	*1/*3	*1/*3	*1/*3	*1/*3	*1/*3	Reference/Reference	Reference/Reference	Reference/Reference	*1/*1	*1/*1	*1/*1	*1/*37	*1/*37	*1/*37	*1/*1	*1/*1	*1/*1	*1/*1	*1/*1	*1/*1	*1/*1	*1/*1	*1/*1
NA10855	*1/*5	*1/*5	*1/*5	*1/*3	*1/*3	*1/*3	*2/*3	*2/*3	*2/*3	*1/*38	*1/*38	*1/*38	*1/*4; *4/*10; *4/*39; *4/*74; *4/*139	*1/*4; *4/*10; *4/*39; *4/*74; *4/*139	*1/*4	*1/*1	*1/*1	*1/*1	*3/*3	*3/*3	*3/*3	*1/*1	*1/*1	*1/*1	Reference/c.1627A>G (*5)	Reference/c.1627A>G (*5)	Reference/c.1627A>G (*5)	*1/*1	*1/*1	*1/*1	*1/*14; *4/*37	*1/*14; *4/*37	*1/*14	*1/*32	*1/*32	*1/*32	*1/*80+*28; *28/*80	*1/*80+*28; *28/*80	*28/*80		*28/*80	*28/*80
NA10856	*1/*1	*1/*1	*1/*1	*1/*1	*1/*1	*1/*1	*1/*2	*1/*2	*1/*2	*1/*2	*1/*2	*1/*2	*1/*1	*1/*1	*1/*1	*1/*36	*1/*36	*1/*36	*1/*3	*1/*3	*1/*3	*1/*1	*1/*1	*1/*1	c.1627A>G (*5)/c.2194G>A (*6)	c.1627A>G (*5)/c.2194G>A (*6)	c.1627A>G (*5)/c.2194G>A (*6)	*1/*1	*1/*1	*1/*1	*1/*20; *19/*37	*1/*20; *19/*37	*1/*20	*1/*1	*1/*1	*1/*1	*1/*1	*1/*1	*1/*1	*1/*60	*1/*60	*1/*60
NA10859	*1/*6; *4/*9	*1/*6; *4/*9	*1/*6	*1/*1	*1/*1	*1/*1	*1/*1	*1/*1	*1/*1	*1/*1	*1/*1	*1/*1	*1/*2; *34/*39	*1/*2; *34/*39	*1/*2	*1/*1	*1/*1	*1/*1	*3/*3	*3/*3	*3/*3	*2/*3	*2/*3	*2/*3		c.85T>C (*9A)/c.1627A>G (*5); c.85T>C (*9A)/c.1896T>C; c.85T>C (*9A)/c.2194G>A (*6); c.1627A>G (*5)/c.1896T>C; c.1627A>G (*5)/c.2194G>A (*6); c.1896T>C/c.2194G>A (*6)	c.85T>C (*9A)/c.1627A>G (*5)	*1/*1	*1/*1	*1/*1	*1/*15; *5/*37	*1/*15; *5/*37	*1/*15	*1/*1	*1/*1	*1/*1	*1/*1	*1/*1	*1/*1	*1/*1	*1/*1	*1/*1
NA10865	*1/*2	*1/*2	*1/*2	*1/*3	*1/*3	*1/*3	*1/*2	*1/*2	*1/*2	*8/*17	*8/*17	*8/*17	*1/*41; *2/*119	*1/*41; *2/*119	*1/*41	*1/*36	*1/*36	*1/*36	*3/*3	*3/*3	*3/*3	*1/*1	*1/*1	*1/*1	Reference/Reference	Reference/Reference	Reference/Reference	*1/*1	*1/*1	*1/*1	*1/*20; *19/*37	*1/*20; *19/*37	*1/*20	*1/*1	*1/*1	*1/*1	*1/*80+*28; *28/*80	*1/*80+*28; *28/*80	*28/*80	*60/*80+*28	*60/*80+*28	*60/*80+*28
NA11832	*1/*1	*1/*1	*1/*1	*1/*1	*1/*1	*1/*1	*1/*3	*1/*3	*1/*3	*2/*38	*2/*38	*2/*38	*1/*4; *4/*10; *4/*39; *4/*74; *4/*139	*1/*4; *4/*10; *4/*39; *4/*74; *4/*139	*1/*4	*1/*1	*1/*1	*1/*1	*3/*3	*3/*3	*3/*3	*1/*1	*1/*1	*1/*1	c.496A>G/c.1627A>G (*5)	c.496A>G/c.1627A>G (*5)	c.496A>G/c.1627A>G (*5)		*1/*1; *1/*6; *1/*9	*1/*1	*14/*20	*14/*20	*14/*20	*1/*1	*1/*1	*1/*1	*1/*80+*28; *28/*80	*1/*80+*28; *28/*80	*28/*80		*28/*80	*28/*80
NA11839	*1/*15	*1/*15	*1/*15	*1/*3	*1/*3	*1/*3	*2/*3	*2/*3	*2/*3	*1/*38	*1/*38	*1/*38		*1/*2; *34/*39	*1/*2	*1/*36	*1/*36	*1/*36	*1/*3	*1/*3	*1/*3	*1/*3	*1/*3	*1/*3	Reference/c.1627A>G (*5)	Reference/c.1627A>G (*5)	Reference/c.1627A>G (*5)	*1/*1	*1/*1	*1/*1	*1/*37	*1/*37	*1/*37	*1/*1	*1/*1	*1/*1	*1/*1	*1/*1	*1/*1	*1/*1	*1/*1	*1/*1
NA11881	*1/*6; *4/*9	*1/*6; *4/*9	*1/*6	*1/*1	*1/*1	*1/*1	*1/*1	*1/*1	*1/*1	*1/*17	*1/*17	*1/*17	*2/*3	*2/*3	*2/*3	*1/*1	*1/*1	*1/*1	*3/*3	*3/*3	*3/*3	*2/*3	*2/*3	*2/*3	Reference/c.1627A>G (*5)	Reference/c.1627A>G (*5)	Reference/c.1627A>G (*5)	*1/*1	*1/*1	*1/*1	*14/*15	*14/*15	*14/*15	*1/*1	*1/*1	*1/*1	*1/*1	*1/*1	*1/*1	*1/*1	*1/*1	*1/*1
NA11993	*1/*1	*1/*1	*1/*1	*1/*1	*1/*1	*1/*1	*1/*1	*1/*1	*1/*1	*1/*1	*1/*1	*1/*1	*1/*9	*1/*9	*1/*9	*1/*1	*1/*1	*1/*1	*3/*3	*3/*3	*3/*3	*1/*3	*1/*3	*1/*3	c.1627A>G (*5)/c.1682G>T	c.1627A>G (*5)/c.1682G>T	c.1627A>G (*5)/c.1682G>T	*1/*1	*1/*1	*1/*1	*1/*15; *5/*37	*1/*15; *5/*37	*1/*15	*1/*1	*1/*1	*1/*1	*1/*80+*28; *28/*80	*1/*80+*28; *28/*80	*28/*80		*28/*80	*28/*80
NA12003	*6/*6	*6/*6	*6/*6	*1/*3	*1/*3	*1/*3	*1/*2	*1/*2	*1/*2	*1/*1	*1/*1	*1/*1	*4/*35	*4/*35	*4/*35	*1/*36	*1/*36	*1/*36	*1/*3	*1/*3	*1/*3	*1/*1	*1/*1	*1/*1	Reference/Reference	Reference/Reference	Reference/Reference	*1/*1	*1/*1	*1/*1	*1/*15; *5/*37	*1/*15; *5/*37	*1/*15	*1/*1	*1/*1	*1/*1	*1/*80+*28; *28/*80	*1/*80+*28; *28/*80	*28/*80	*60/*80+*28	*60/*80+*28	*60/*80+*28
NA12006	*1/*5	*1/*5	*1/*5	*1/*1	*1/*1	*1/*1	*1/*1	*1/*1	*1/*1	*1/*1	*1/*1	*1/*1	*4/*41; *4/*69	*4/*41; *4/*69	*4/*41	*1/*3	*1/*3	*1/*3	*3/*3	*3/*3	*3/*3	*1/*3	*1/*3	*1/*3	Reference/Reference	Reference/Reference	Reference/Reference	*1/*1	*1/*1	*1/*1	*37/*37	*37/*37	*37/*37	*1/*1	*1/*1	*1/*1	*1/*80+*28; *28/*80	*1/*80+*28; *28/*80	*28/*80	*60/*80+*28	*60/*80+*28	*60/*80+*28
NA12145	*1/*1	*1/*1	*1/*1	*1/*4	*1/*4	*1/*4	*1/*1	*1/*1	*1/*1	*2/*17	*2/*17	*2/*17	*1/*4; *4/*10; *4/*39; *4/*74	*1/*4; *4/*10; *4/*39; *4/*74	*1/*4	*1/*1	*1/*1	*1/*1	*3/*3	*3/*3	*3/*3	*1/*1	*1/*1	*1/*1	Reference/c.85T>C (*9A)	Reference/c.85T>C (*9A)	Reference/c.85T>C (*9A)	*1/*1	*1/*1	*1/*1	*1/*1	*1/*1	*1/*1	*1/*1	*1/*1	*1/*1	*1/*1	*1/*1	*1/*1	*1/*1	*1/*1	*1/*1
NA12156	*1/*1	*1/*1	*1/*1	*1/*15	*1/*15	*1/*15	*1/*2	*1/*2	*1/*2	*1/*1	*1/*1	*1/*1	*1/*4; *4/*10; *4/*39; *4/*74; *4/*139	*1/*4; *4/*10; *4/*39; *4/*74; *4/*139	*1/*4	*1/*1	*1/*1	*1/*1	*3/*3	*3/*3	*3/*3	*2/*3	*2/*3	*2/*3	c.1627A>G (*5)/c.1896T>C	c.1627A>G (*5)/c.1896T>C	c.1627A>G (*5)/c.1896T>C	*1/*1	*1/*1	*1/*1	*1/*37	*1/*37	*1/*37	*1/*1	*1/*1	*1/*1	*1/*80+*28; *28/*80	*1/*80+*28; *28/*80	*28/*80	*60/*80+*28	*60/*80+*28	*60/*80+*28
NA12236	*1/*4	*1/*4	*1/*4	*1/*1	*1/*1	*1/*1	*1/*1	*1/*1	*1/*1	*1/*17	*1/*17	*1/*17	*1/*4; *4/*10; *4/*39; *4/*74; *4/*139	*1/*4; *4/*10; *4/*39; *4/*74; *4/*139	*1/*4	*1/*1	*1/*1	*1/*1	*3/*3	*3/*3	*3/*3	*1/*1	*1/*1	*1/*1	c.85T>C (*9A)/c.85T>C (*9A)	c.85T>C (*9A)/c.85T>C (*9A)	c.85T>C (*9A)/c.85T>C (*9A)	*1/*1	*1/*1	*1/*1	*1/*14; *4/*37	*1/*14; *4/*37	*1/*14	*1/*1	*1/*1	*1/*1	*1/*1	*1/*1	*1/*1	*1/*1	*1/*1	*1/*1
NA12336	*1/*7; *5/*6	*1/*7; *5/*6	*5/*6	*1/*1	*1/*1	*1/*1	*1/*1	*1/*1	*1/*1	*17/*17	*17/*17	*17/*17	*41/*41	*41/*41	*41/*41	*1/*35	*1/*35	*1/*35	*3/*3	*3/*3	*3/*3	*1/*1	*1/*1	*1/*1	c.85T>C (*9A)/c.496A>G	c.85T>C (*9A)/c.496A>G	c.85T>C (*9A)/c.496A>G	*1/*1	*1/*1	*1/*1	*1/*1	*1/*1	*1/*1	*1/*1	*1/*1	*1/*1	*1/*1	*1/*1	*1/*1	*1/*1	*1/*1	*1/*1
NA12717	*1/*7; *5/*6	*1/*7; *5/*6	*5/*6	*1/*1	*1/*1	*1/*1	*1/*1	*1/*1	*1/*1	*2/*2	*2/*2	*2/*2	*1/*1	*1/*1	*1/*1	*22/*36	*22/*36	*22/*36	*1/*3	*1/*3	*1/*3	*1/*3	*1/*3	*1/*3	Reference/Reference	Reference/Reference	Reference/Reference	*1/*1	*1/*1	*1/*1	*1/*1	*1/*1	*1/*1	*1/*1	*1/*1	*1/*1	*1/*80+*28; *28/*80	*1/*80+*28; *28/*80	*28/*80	*60/*80+*28	*60/*80+*28	*60/*80+*28
NA12753	*4/*6	*4/*6	*4/*6	*1/*4	*1/*4	*1/*4	*1/*9	*1/*9	*1/*9	*1/*2	*1/*2	*1/*2	*2/*3	*2/*3	*2/*3	*1/*36	*1/*36	*1/*36	*3/*3	*3/*3	*3/*3	*1/*1	*1/*1	*1/*1		c.1896T>C/c.1896T>C	c.1896T>C/c.1896T>C	*1/*1	*1/*1	*1/*1	*1/*14; *4/*37	*1/*14; *4/*37	*1/*14	*1/*3A; *3B/*3C	*1/*3A; *3B/*3C	*1/*3A	*1/*1	*1/*1	*1/*1	*1/*1	*1/*1	*1/*1
NA12813	*1/*2	*1/*2	*1/*2	*1/*1	*1/*1	*1/*1	*1/*3	*1/*3	*1/*3	*17/*38	*17/*38	*17/*38	*2/*4; *4/*10; *4/*39; *4/*65	*2/*4; *4/*10; *4/*39; *4/*65	*2/*4	*1/*36	*1/*36	*1/*36	*3/*3	*3/*3	*3/*3	*1/*3	*1/*3	*1/*3	Reference/c.1601G>A (*4)	Reference/c.1601G>A (*4)	Reference/c.1601G>A (*4)	*1/*1	*1/*1	*1/*1	*1/*20; *19/*37	*1/*20; *19/*37	*1/*20	*1/*1	*1/*1	*1/*1	*80+*28/*80+*28	*80+*28/*80+*28	*80+*28/*80+*28		*80+*28/*80+*28	*80+*28/*80+*28
NA12815	*1/*1	*1/*1	*1/*1	*1/*1	*1/*1	*1/*1	*1/*8	*1/*8	*1/*8	*1/*2	*1/*2	*1/*2	*2/*41	*2/*41	*2/*41	*1/*1	*1/*1	*1/*1	*3/*3	*3/*3	*3/*3	*1/*3	*1/*3	*1/*3	c.85T>C (*9A)/c.496A>G	c.85T>C (*9A)/c.496A>G	c.85T>C (*9A)/c.496A>G	*1/*1	*1/*1	*1/*1	*1/*1	*1/*1	*1/*1	*1/*1	*1/*1	*1/*1	*1/*1	*1/*1	*1/*1	*1/*1	*1/*1	*1/*1
NA12873	*1/*6; *4/*9	*1/*6; *4/*9	*1/*6	*1/*1	*1/*1	*1/*1	*1/*1	*1/*1	*1/*1	*1/*17	*1/*17	*1/*17	*1/*1	*1/*1	*1/*1	*1/*1	*1/*1	*1/*1	*3/*3	*3/*3	*3/*3	*1/*1	*1/*1	*1/*1	Reference/Reference	Reference/Reference	Reference/Reference	*1/*1	*1/*1	*1/*1	*1/*1	*1/*1	*1/*1	*1/*1	*1/*1	*1/*1	*1/*1	*1/*1	*1/*1	*1/*1	*1/*1	*1/*1
NA12878	*1/*1	*1/*1	*1/*1	*1/*3	*1/*3	*1/*3	*1/*2	*1/*2	*1/*2	*1/*2	*1/*2	*1/*2	*3/*4	*3/*4	*3/*4	*1/*1	*1/*1	*1/*1	*3/*3	*3/*3	*3/*3	*1/*1	*1/*1	*1/*1	c.1601G>A (*4)/c.1627A>G (*5)	c.1601G>A (*4)/c.1627A>G (*5)	c.1601G>A (*4)/c.1627A>G (*5)	*1/*1	*1/*1	*1/*1	*1/*15; *5/*37	*1/*15; *5/*37	*1/*15	*1/*1	*1/*1	*1/*1	*1/*80+*28; *28/*80	*1/*80+*28; *28/*80	*28/*80	*60/*80+*28	*60/*80+*28	*60/*80+*28
NA12892	*1/*5	*1/*5	*1/*5	*1/*3	*1/*3	*1/*3	*1/*2	*1/*2	*1/*2	*1/*1	*1/*1	*1/*1	*2/*3	*2/*3	*2/*3	*1/*22	*1/*22	*1/*22	*3/*3	*3/*3	*3/*3	*1/*1	*1/*1	*1/*1	Reference/c.1627A>G (*5)	Reference/c.1627A>G (*5)	Reference/c.1627A>G (*5)	*1/*1	*1/*1	*1/*1	*1/*15; *5/*37	*1/*15; *5/*37	*1/*15	*1/*1	*1/*1	*1/*1	*1/*80+*28; *28/*80	*1/*80+*28; *28/*80	*28/*80	*60/*80+*28	*60/*80+*28	*60/*80+*28
NA18484	*1/*18	*1/*18	*1/*18	*1/*4	*1/*4	*1/*4	*1/*9	*1/*9	*1/*9	*1/*2	*1/*2	*1/*2	*17/*122	*17/*122	*17/*122	*36/*36	*36/*36	*36/*36	*1/*7	*1/*7	*1/*7	*1/*2	*1/*2	*1/*2	Reference/c.85T>C (*9A)	Reference/c.85T>C (*9A)	Reference/c.85T>C (*9A)	*1/*1	*1/*1	*1/*1	*37/*41	*37/*41	*37/*41	*1/*1	*1/*1	*1/*1	*1/*80+*28; *28/*80	*1/*80+*28; *28/*80	*28/*80		*28/*80	*28/*80
NA18518	*1/*6; *4/*9	*1/*6; *4/*9	*1/*6	*1/*2	*1/*2	*1/*2	*1/*1	*1/*1	*1/*1	*2/*17	*2/*17	*2/*17		*17/*29	*17/*29	*36/*36	*36/*36	*36/*36	*1/*6	*1/*6	*1/*6	*1/*2	*1/*2	*1/*2	c.85T>C (*9A)/c.1627A>G (*5)	c.85T>C (*9A)/c.1627A>G (*5)	c.85T>C (*9A)/c.1627A>G (*5)	*1/*1	*1/*1	*1/*1	*1/*37	*1/*37	*1/*37	*1/*1	*1/*1	*1/*1	*1/*1	*1/*1	*1/*1	*60/*60	*60/*60	*60/*60
NA18519		*1/*6; *4/*9	*1/*6	*1/*2	*1/*2	*1/*2	*1/*5	*1/*5	*1/*5	*1/*17	*1/*17	*1/*17	*29/*106	*29/*106	*29/*106	*36/*36	*36/*36	*36/*36	*1/*6	*1/*6	*1/*6	*2/*3	*2/*3	*2/*3	c.85T>C (*9A)/c.85T>C (*9A)	c.85T>C (*9A)/c.85T>C (*9A)	c.85T>C (*9A)/c.85T>C (*9A)	*1/*1	*1/*1	*1/*1	*37/*37	*37/*37	*37/*37	*1/*1	*1/*1	*1/*1	*1/*80+*28; *28/*80	*1/*80+*28; *28/*80	*28/*80		*28/*80	*28/*80
NA18526	*1/*1	*1/*1	*1/*1	*1/*1	*1/*1	*1/*1	*1/*1	*1/*1	*1/*1	*1/*1	*1/*1	*1/*1	*1/*10	*1/*10	*1/*10	*1/*36	*1/*36	*1/*36	*1/*1	*1/*1	*1/*1	*1/*3	*1/*3	*1/*3	Reference/Reference	Reference/Reference	Reference/Reference	*1/*2; *3/*6	*1/*2; *3/*6	*1/*2	*1/*15; *5/*37	*1/*15; *5/*37	*1/*15	*1/*1	*1/*1	*1/*1	*1/*1	*1/*1	*1/*1	*1/*60	*1/*60	*1/*60
NA18544	*1/*1	*1/*1	*1/*1	*1/*1	*1/*1	*1/*1	*1/*1	*1/*1	*1/*1	*1/*2	*1/*2	*1/*2	*10/*41; *39/*69	*10/*41; *39/*69	*10/*41	*1/*1	*1/*1	*1/*1	*1/*3	*1/*3	*1/*3	*1/*1	*1/*1	*1/*1	c.1627A>G (*5)/c.1896T>C	c.1627A>G (*5)/c.1896T>C	c.1627A>G (*5)/c.1896T>C	*1/*1	*1/*1	*1/*1	*15/*37	*15/*37	*15/*37	*1/*1	*1/*1	*1/*1	*1/*80+*28; *28/*80	*1/*80+*28; *28/*80	*1/*80+*28	*60/*80+*28	*60/*80+*28	*60/*80+*28
NA18552	*1/*6; *4/*9	*1/*6; *4/*9	*1/*6	*1/*1	*1/*1	*1/*1	*1/*1	*1/*1	*1/*1	*1/*4	*1/*4	*1/*4	*1/*14	*1/*14	*1/*14	*1/*1	*1/*1	*1/*1	*3/*3	*3/*3	*3/*3	*1/*3	*1/*3	*1/*3	Reference/c.1627A>G (*5)	Reference/c.1627A>G (*5)	Reference/c.1627A>G (*5)	*1/*1	*1/*1	*1/*1	*15/*37	*15/*37	*15/*37	*1/*1	*1/*1	*1/*1	*1/*1	*1/*1	*1/*1	*1/*60	*1/*60	*1/*60
NA18563	*1/*1	*1/*1	*1/*1	*1/*1	*1/*1	*1/*1	*1/*3	*1/*3	*1/*3	*1/*38	*1/*38	*1/*38	*1/*10	*1/*10	*1/*10	*36/*36	*36/*36	*36/*36	*1/*1	*1/*1	*1/*1	*1/*1	*1/*1	*1/*1	Reference/c.1627A>G (*5)	Reference/c.1627A>G (*5)	Reference/c.1627A>G (*5)	*1/*1	*1/*1	*1/*1	*1/*15; *5/*37	*1/*15; *5/*37	*1/*15	*1/*1	*1/*1	*1/*1	*1/*80+*28; *28/*80	*1/*80+*28; *28/*80	*1/*80+*28	*60/*80+*28	*60/*80+*28	*60/*80+*28
NA18564	*1/*1	*1/*1	*1/*1	*1/*1	*1/*1	*1/*1	*1/*1	*1/*1	*1/*1	*2/*3	*2/*3	*2/*3	*2/*10; *39/*65	*2/*10; *39/*65	*2/*10	*36/*36	*36/*36	*36/*36	*1/*1	*1/*1	*1/*1		*3/*3	*3/*3	c.85T>C (*9A)/c.1627A>G (*5)	c.85T>C (*9A)/c.1627A>G (*5)	c.85T>C (*9A)/c.1627A>G (*5)	*1/*3	*1/*3	*1/*3	*1/*37	*1/*37	*1/*37	*1/*1	*1/*1	*1/*1	*1/*1	*1/*1	*1/*1	*1/*60	*1/*60	*1/*60
NA18565	*1/*1	*1/*1	*1/*1	*1/*1	*1/*1	*1/*1	*1/*1	*1/*1	*1/*1	*1/*1	*1/*1	*1/*1	*10/*10	*10/*10	*10/*10	*1/*36	*1/*36	*1/*36	*1/*3	*1/*3	*1/*3	*1/*1	*1/*1	*1/*1	Reference/Reference	Reference/Reference	Reference/Reference	*1/*1	*1/*1	*1/*1	*1/*1	*1/*1	*1/*1	*1/*1	*1/*1	*1/*1	*1/*1	*1/*1	*1/*1	*1/*60	*1/*60	*1/*60
NA18572	*1/*1	*1/*1	*1/*1	*1/*1	*1/*1	*1/*1	*1/*1	*1/*1	*1/*1	*1/*1	*1/*1	*1/*1	*10/*41; *39/*69	*10/*41; *39/*69	*10/*41	*1/*1	*1/*1	*1/*1	*1/*3	*1/*3	*1/*3	*1/*3	*1/*3	*1/*3	Reference/c.1627A>G (*5)	Reference/c.1627A>G (*5)	Reference/c.1627A>G (*5)	*1/*1	*1/*1	*1/*1	*37/*37	*37/*37	*37/*37	*1/*1	*1/*1	*1/*1	*6/*80+*28	*6/*80+*28	*6/*80+*28		*6/*80+*28; *60/*80+*28	*6/*80+*28
NA18617	*1/*4	*1/*4	*1/*4	*1/*1	*1/*1	*1/*1	*1/*1	*1/*1	*1/*1	*1/*2	*1/*2	*1/*2	*10/*10	*10/*10	*10/*10	*1/*1	*1/*1	*1/*1	*3/*3	*3/*3	*3/*3	*1/*1	*1/*1	*1/*1	Reference/Reference	Reference/Reference	Reference/Reference	*1/*1	*1/*1	*1/*1	*37/*37	*37/*37	*37/*37	*1/*1	*1/*1	*1/*1	*1/*6	*1/*6	*1/*6	*1/*6	*1/*6	*1/*6
NA18855	*6/*6	*6/*6	*6/*6	*1/*1	*1/*1	*1/*1	*1/*9	*1/*9	*1/*9	*1/*2	*1/*2	*1/*2	*1/*1	*1/*1	*1/*1	*36/*36	*36/*36	*36/*36	*3/*6	*3/*6	*3/*6	*1/*1	*1/*1	*1/*1		c.85T>C (*9A)/c.85T>C (*9A)	c.85T>C (*9A)/c.85T>C (*9A)	*1/*1	*1/*1	*1/*1	*37/*37	*37/*37	*37/*37	*1/*3C	*1/*3C	*1/*3C	*80+*28/*80+*28	*80+*28/*80+*28	*80+*28/*80+*28		*80+*28/*80+*28	*80+*28/*80+*28
NA18861	*1/*18	*1/*18	*1/*18	*1/*1	*1/*1	*1/*1	*1/*1	*1/*1	*1/*1	*1/*1	*1/*1	*1/*1	*29/*29	*29/*29	*29/*29	*36/*36	*36/*36	*36/*36	*1/*1	*1/*1	*1/*1	*1/*1	*1/*1	*1/*1	Reference/c.85T>C (*9A)	Reference/c.85T>C (*9A)	Reference/c.85T>C (*9A)	*1/*1	*1/*1	*1/*1	*1/*43; *4/*44	*1/*43; *4/*44	*1/*43	*1/*1	*1/*1	*1/*1	*1/*1	*1/*1	*1/*1	*60/*60	*60/*60	*60/*60
NA18868	*1/*6; *4/*9	*1/*6; *4/*9	*1/*6	*1/*1	*1/*1	*1/*1	*1/*1	*1/*1	*1/*1	*1/*2	*1/*2	*1/*2	*2/*2	*2/*2	*2/*2	*1/*36	*1/*36	*1/*36	*1/*3	*1/*3	*1/*3	*1/*1	*1/*1	*1/*1	Reference/c.85T>C (*9A)	Reference/c.85T>C (*9A)	Reference/c.85T>C (*9A)	*1/*1	*1/*1	*1/*1	*37/*44	*37/*44	*37/*44	*1/*1	*1/*1	*1/*1	*80+*28/*80+*28	*80+*28/*80+*28	*80+*28/*80+*28		*80+*28/*80+*28	*80+*28/*80+*28
NA18873	*1/*18	*1/*18	*1/*18	*1/*1	*1/*1	*1/*1	*1/*8	*1/*8	*1/*8	*1/*2	*1/*2	*1/*2	*17/*17	*17/*17	*17/*17	*36/*36	*36/*36	*36/*36	*1/*1	*1/*1	*1/*1	*1/*1	*1/*1	*1/*1		c.85T>C (*9A)/c.557A>G; c.85T>C (*9A)/c.1627A>G (*5); c.557A>G/c.1627A>G (*5)	c.85T>C (*9A)/c.1627A>G (*5)	*1/*1	*1/*1	*1/*1	*37/*37	*37/*37	*37/*37	*1/*1	*1/*1	*1/*1	*80+*28/*80+*28	*80+*28/*80+*28	*80+*28/*80+*28		*80+*28/*80+*28	*80+*28/*80+*28
NA18942	*1/*2	*1/*2	*1/*2	*1/*1	*1/*1	*1/*1	*1/*1	*1/*1	*1/*1	*1/*1	*1/*1	*1/*1	*2/*2	*2/*2	*2/*2	*1/*36	*1/*36	*1/*36	*3/*3	*3/*3	*3/*3	*1/*1	*1/*1	*1/*1	Reference/Reference	Reference/Reference	Reference/Reference	*1/*1	*1/*1	*1/*1	*37/*37	*37/*37	*37/*37	*1/*1	*1/*1	*1/*1	*1/*80+*28; *28/*80	*1/*80+*28; *28/*80	*1/*80+*28	*60/*80+*28	*60/*80+*28	*60/*80+*28
NA18945	*2/*7	*2/*7	*2/*7	*1/*1	*1/*1	*1/*1	*1/*1	*1/*1	*1/*1	*1/*2	*1/*2	*1/*2	*1/*1	*1/*1	*1/*1	*1/*36	*1/*36	*1/*36	*1/*3	*1/*3	*1/*3	*1/*1	*1/*1	*1/*1	Reference/c.1896T>C	Reference/c.1896T>C	Reference/c.1896T>C	*1/*2; *3/*6	*1/*2; *3/*6	*1/*2	*1/*37	*1/*37	*1/*37	*1/*1	*1/*1	*1/*1	*1/*1	*1/*1	*1/*1	*1/*1	*1/*1	*1/*1
NA18952	*1/*1	*1/*1	*1/*1	*1/*1	*1/*1	*1/*1	*1/*1	*1/*1	*1/*1	*1/*38	*1/*38	*1/*38	*2/*2	*2/*2	*2/*2	*1/*1	*1/*1	*1/*1	*3/*3	*3/*3	*3/*3	*1/*1	*1/*1	*1/*1	c.1627A>G (*5)/c.1627A>G (*5)	c.1627A>G (*5)/c.1627A>G (*5)	c.1627A>G (*5)/c.1627A>G (*5)	*1/*1	*1/*1	*1/*1	*1/*1	*1/*1	*1/*1	*1/*1	*1/*1	*1/*1	*1/*1	*1/*1	*1/*1	*1/*60	*1/*60	*1/*60
NA18959	*1/*1	*1/*1	*1/*1	*1/*1	*1/*1	*1/*1	*1/*3	*1/*3	*1/*3	*1/*38	*1/*38	*1/*38	*2/*10; *39/*65	*2/*10; *39/*65	*2/*10	*1/*36	*1/*36	*1/*36	*1/*3	*1/*3	*1/*3	*1/*1	*1/*1	*1/*1	Reference/Reference	Reference/Reference	Reference/Reference	*1/*1	*1/*1	*1/*1	*37/*37	*37/*37	*37/*37	*1/*1	*1/*1	*1/*1	*1/*1	*1/*1	*1/*1	*1/*60	*1/*60	*1/*60
NA18966	*1/*6; *4/*9	*1/*6; *4/*9	*1/*6	*1/*1	*1/*1	*1/*1	*1/*1	*1/*1	*1/*1	*1/*1	*1/*1	*1/*1	*1/*2; *34/*39	*1/*2; *34/*39	*1/*2	*1/*16	*1/*16	*1/*16	*1/*3	*1/*3	*1/*3	*1/*3	*1/*3	*1/*3	Reference/c.1896T>C	Reference/c.1896T>C	Reference/c.1896T>C	*1/*1	*1/*1	*1/*1	*1/*1	*1/*1	*1/*1	*1/*3C	*1/*3C	*1/*3C	*1/*6	*1/*6	*1/*6	*1/*6	*1/*6	*1/*6
NA18973	*1/*6; *4/*9	*1/*6; *4/*9	*1/*6	*1/*1	*1/*1	*1/*1	*1/*1	*1/*1	*1/*1	*1/*1	*1/*1	*1/*1	*1/*2; *34/*39	*1/*2; *34/*39	*1/*2	*1/*1	*1/*1	*1/*1	*1/*3	*1/*3	*1/*3	*1/*1	*1/*1	*1/*1		c.1627A>G (*5)/c.1627A>G (*5)	c.1627A>G (*5)/c.1627A>G (*5)	*1/*1	*1/*1	*1/*1	*1/*37	*1/*37	*1/*37	*1/*1	*1/*1	*1/*1	*1/*6	*1/*6	*1/*6	*1/*6	*1/*6	*1/*6
NA18980	*6/*6	*6/*6	*6/*6	*1/*1	*1/*1	*1/*1	*1/*1	*1/*1	*1/*1	*1/*1	*1/*1	*1/*1	*2/*10; *39/*65	*2/*10; *39/*65	*2/*10	*1/*36	*1/*36	*1/*36	*1/*3	*1/*3	*1/*3	*1/*1	*1/*1	*1/*1	Reference/c.1627A>G (*5)	Reference/c.1627A>G (*5)	Reference/c.1627A>G (*5)	*1/*1	*1/*1	*1/*1	*1/*37	*1/*37	*1/*37	*1/*1	*1/*1	*1/*1	*6/*6	*6/*6	*6/*6	*6/*6	*6/*6	*6/*6
NA18992	*1/*6; *4/*9	*1/*6; *4/*9	*1/*6	*1/*1	*1/*1	*1/*1	*1/*1	*1/*1	*1/*1	*1/*1	*1/*1	*1/*1	*1/*1	*1/*1	*1/*1	*1/*1	*1/*1	*1/*1	*3/*3	*3/*3	*3/*3	*1/*1	*1/*1	*1/*1	Reference/c.1896T>C	Reference/c.1896T>C	Reference/c.1896T>C	*1/*3	*1/*3	*1/*3	*1/*15; *5/*37	*1/*15; *5/*37	*1/*15	*1/*1	*1/*1	*1/*1	*1/*1	*1/*1	*1/*1	*1/*1	*1/*1	*1/*1
NA19003	*1/*6; *4/*9	*1/*6; *4/*9	*1/*6	*1/*1	*1/*1	*1/*1	*1/*1	*1/*1	*1/*1	*1/*2	*1/*2	*1/*2	*1/*1	*1/*1	*1/*1	*1/*1	*1/*1	*1/*1	*3/*3	*3/*3	*3/*3	*1/*1	*1/*1	*1/*1	Reference/Reference	Reference/Reference	Reference/Reference	*1/*1	*1/*1	*1/*1	*37/*37	*37/*37	*37/*37	*1/*1	*1/*1	*1/*1	*1/*1	*1/*1	*1/*1	*1/*1	*1/*1	*1/*1
NA19007	*1/*23	*1/*23	*1/*23	*1/*1	*1/*1	*1/*1	*1/*1	*1/*1	*1/*1	*1/*1	*1/*1	*1/*1	*1/*1	*1/*1	*1/*1	*1/*1	*1/*1	*1/*1	*3/*3	*3/*3	*3/*3	*1/*3	*1/*3	*1/*3	Reference/Reference	Reference/Reference	Reference/Reference	*1/*1	*1/*1	*1/*1	*37/*37	*37/*37	*37/*37	*1/*1	*1/*1	*1/*1	*1/*6	*1/*6	*1/*6	*1/*6	*1/*6	*1/*6
NA19035	*1/*6; *4/*9	*1/*6; *4/*9	*1/*6	*2/*2	*2/*2	*2/*2	*1/*1	*1/*1	*1/*1	*17/*17	*17/*17	*17/*17	*2/*2	*2/*2	*2/*2	*12/*36	*12/*36	*12/*36	*1/*7	*1/*7	*1/*7	*1/*3	*1/*3	*1/*3	Reference/c.1218G>A	Reference/c.1218G>A	Reference/c.1218G>A	*1/*1	*1/*1	*1/*1	*14/*27	*14/*27	*14/*27	*3C/*3C	*3C/*3C	*3C/*3C	*1/*80+*28; *28/*80	*1/*80+*28; *28/*80	*28/*80	*60/*80+*28	*60/*80+*28	*60/*80+*28
NA19095	*18/*18	*18/*18	*18/*18	*1/*2	*1/*2	*1/*2	*1/*1	*1/*1	*1/*1	*1/*1	*1/*1	*1/*1	*1/*29	*1/*29	*1/*29	*1/*36	*1/*36	*1/*36	*1/*3	*1/*3	*1/*3	*1/*3	*1/*3	*1/*3		c.85T>C (*9A)/c.85T>C (*9A)	c.85T>C (*9A)/c.85T>C (*9A)	*1/*1	*1/*1	*1/*1	*20/*37	*20/*37	*20/*37	*1/*1	*1/*1	*1/*1	*36/*80+*28	*36/*80+*28	*36/*80+*28		*36/*80+*28	*36/*80+*28
NA19109	*1/*6; *4/*9	*1/*6; *4/*9	*1/*6	*2/*2	*2/*2	*2/*2	*1/*1	*1/*1	*1/*1	*17/*17	*17/*17	*17/*17	*2/*29	*2/*29	*2/*29	*15/*36	*15/*36	*15/*36	*1/*3	*1/*3	*1/*3	*1/*1	*1/*1	*1/*1	c.85T>C (*9A)/c.1218G>A	c.85T>C (*9A)/c.1218G>A	c.85T>C (*9A)/c.1218G>A	*1/*1	*1/*1	*1/*1	*15/*37	*15/*37	*15/*37	*1/*1	*1/*1	*1/*1	*1/*1	*1/*1	*1/*1	*1/*60	*1/*60	*1/*60
NA19122	*6/*6	*6/*6	*6/*6	*1/*1	*1/*1	*1/*1	*1/*11	*1/*11	*1/*11	*2/*35	*2/*35	*2/*35		*2/*17	*2/*17	*36/*36	*36/*36	*36/*36	*1/*1	*1/*1	*1/*1	*1/*2	*1/*2	*1/*2	Reference/Reference	Reference/Reference	Reference/Reference	*1/*1	*1/*1	*1/*1	*37/*37	*37/*37	*37/*37	*1/*1	*1/*1	*1/*1	*1/*80+*28; *28/*80	*1/*80+*28; *28/*80	*28/*80	*60/*80+*28	*60/*80+*28	*60/*80+*28
NA19143	*6/*6	*6/*6	*6/*6	*1/*17	*1/*17	*1/*17	*1/*6	*1/*6	*1/*6	*1/*39	*1/*39	*1/*39		*10/*45	*10/*45	*1/*36	*1/*36	*1/*36	*6/*7	*6/*7	*6/*7	*1/*1	*1/*1	*1/*1	Reference/Reference	Reference/Reference	Reference/Reference	*1/*1	*1/*1	*1/*1	*37/*37	*37/*37	*37/*37	*1/*1	*1/*1	*1/*1	*1/*80+*28; *28/*80	*1/*80+*28; *28/*80	*28/*80		*28/*80	*28/*80
NA19147	*1/*18	*1/*18	*1/*18	*1/*1	*1/*1	*1/*1	*1/*1	*1/*1	*1/*1	*1/*17	*1/*17	*1/*17		*17/*29	*17/*29	*1/*36	*1/*36	*1/*36	*1/*3	*1/*3	*1/*3	*1/*1	*1/*1	*1/*1	c.85T>C (*9A)/c.1349C>T	c.85T>C (*9A)/c.1349C>T	c.85T>C (*9A)/c.1349C>T	*1/*1	*1/*1	*1/*1	*20/*30	*20/*30	*20/*30	*1/*1	*1/*1	*1/*1	*80+*28/*80+*28	*80+*28/*80+*28	*80+*28/*80+*28		*80+*28/*80+*28	*80+*28/*80+*28
NA19174	*6/*18; *9/*18	*6/*18; *9/*18	*6/*18	*1/*1	*1/*1	*1/*1	*1/*1	*1/*1	*1/*1	*1/*2	*1/*2	*1/*2		*4/*58	*4/*58	*36/*36	*36/*36	*36/*36	*1/*6	*1/*6	*1/*6	*1/*1	*1/*1	*1/*1	Reference/Reference	Reference/Reference	Reference/Reference	*1/*1	*1/*1	*1/*1	*1/*27	*1/*27	*1/*27	*1/*1	*1/*1	*1/*1	*1/*80+*28; *28/*80	*1/*80+*28; *28/*80	*28/*80		*28/*80	*28/*80
NA19176	*6/*6	*6/*6	*6/*6	*2/*2	*2/*2	*2/*2	*1/*1	*1/*1	*1/*1	*2/*17	*2/*17	*2/*17	*1/*2; *34/*39	*1/*2; *34/*39	*1/*2	*36/*36	*36/*36	*36/*36	*1/*3	*1/*3	*1/*3	*1/*1	*1/*1	*1/*1	Reference/Reference	Reference/Reference	Reference/Reference	*1/*1	*1/*1	*1/*1	*1/*37	*1/*37	*1/*37	*1/*8	*1/*8	*1/*8	*1/*80+*28; *28/*80	*1/*80+*28; *28/*80	*28/*80		*28/*80	*28/*80
NA19207	*1/*6; *4/*9	*1/*6; *4/*9	*1/*6	*1/*2	*1/*2	*1/*2	*1/*1	*1/*1	*1/*1	*2/*17	*2/*17	*2/*17	*2/*10; *39/*65	*2/*10; *39/*65	*2/*10	*36/*36	*36/*36	*36/*36	*3/*7	*3/*7	*3/*7	*1/*1	*1/*1	*1/*1	c.85T>C (*9A)/c.557A>G	c.85T>C (*9A)/c.557A>G	c.85T>C (*9A)/c.557A>G	*1/*1	*1/*1	*1/*1	*37/*41	*37/*41	*37/*41	*1/*1	*1/*1	*1/*1	*36/*80+*28	*36/*80+*28	*36/*80+*28		*36/*80+*28	*36/*80+*28
NA19213	*6/*6	*6/*6	*6/*6	*1/*17	*1/*17	*1/*17	*1/*6	*1/*6	*1/*6	*1/*39	*1/*39	*1/*39	*1/*1	*1/*1	*1/*1	*36/*36	*36/*36	*36/*36	*1/*6	*1/*6	*1/*6	*1/*1	*1/*1	*1/*1	Reference/Reference	Reference/Reference	Reference/Reference	*1/*1	*1/*1	*1/*1	*14/*37	*14/*37	*14/*37	*1/*1	*1/*1	*1/*1	*1/*36	*1/*36	*1/*36		*60/*60	*60/*60
NA19226	*18/*20	*18/*20	*18/*20	*1/*1	*1/*1	*1/*1	*1/*8	*1/*8	*1/*8	*1/*2	*1/*2	*1/*2	*2/*2	*2/*2	*2/*2	*15/*36	*15/*36	*15/*36	*1/*6	*1/*6	*1/*6	*1/*2	*1/*2	*1/*2	c.85T>C (*9A)/c.1218G>A	c.85T>C (*9A)/c.1218G>A	c.85T>C (*9A)/c.1218G>A	*1/*1	*1/*1	*1/*1	*31/*37	*31/*37	*31/*37	*1/*1	*1/*1	*1/*1	*1/*1	*1/*1	*1/*1	*1/*60	*1/*60	*1/*60
NA19238	*1/*6; *4/*9	*1/*6; *4/*9	*1/*6	*1/*1	*1/*1	*1/*1	*1/*1	*1/*1	*1/*1	*1/*1	*1/*1	*1/*1	*1/*17	*1/*17	*1/*17	*36/*36	*36/*36	*36/*36	*1/*1	*1/*1	*1/*1	*1/*2	*1/*2	*1/*2	c.85T>C (*9A)/c.85T>C (*9A)	c.85T>C (*9A)/c.85T>C (*9A)	c.85T>C (*9A)/c.85T>C (*9A)	*1/*1	*1/*1	*1/*1	*20/*37	*20/*37	*20/*37	*1/*1	*1/*1	*1/*1	*80+*28/*80+*28	*80+*28/*80+*28	*80+*28/*80+*28		*80+*28/*80+*28	*80+*28/*80+*28
NA19239	*1/*6; *4/*9	*1/*6; *4/*9	*1/*6	*1/*2	*1/*2	*1/*2	*1/*1	*1/*1	*1/*1	*13/*17	*13/*17	*13/*17		*15/*17; *17/*122	*17/*122	*36/*36	*36/*36	*36/*36	*1/*1	*1/*1	*1/*1	*1/*1	*1/*1	*1/*1	c.85T>C (*9A)/c.1349C>T	c.85T>C (*9A)/c.1349C>T	c.85T>C (*9A)/c.1349C>T	*1/*1	*1/*1	*1/*1	*37/*37	*37/*37	*37/*37	*1/*1	*1/*1	*1/*1	*80+*28/*80+*37	*80+*28/*80+*37	*80+*28/*80+*37		*80+*28/*80+*37	*80+*28/*80+*37
NA19700	*1/*36; *6/*22	*1/*36; *6/*22	*6/*22	*1/*1	*1/*1	*1/*1	*1/*9	*1/*9	*1/*9	*1/*1	*1/*1	*1/*1	*4/*29	*4/*29	*4/*29	*1/*36	*1/*36	*1/*36	*1/*3	*1/*3	*1/*3	*1/*2	*1/*2	*1/*2		c.85T>C (*9A)/c.85T>C (*9A)	c.85T>C (*9A)/c.85T>C (*9A)	*1/*1	*1/*1	*1/*1	*37/*41	*37/*41	*37/*41	*1/*1	*1/*1	*1/*1	*1/*1	*1/*1	*1/*1	*60/*60	*60/*60	*60/*60
NA19785	*1/*5	*1/*5	*1/*5	*1/*1	*1/*1	*1/*1	*1/*1	*1/*1	*1/*1	*1/*1	*1/*1	*1/*1	*1/*2; *34/*39	*1/*2; *34/*39	*1/*2	*1/*36	*1/*36	*1/*36	*1/*3	*1/*3	*1/*3	*3/*3	*3/*3	*3/*3	Reference/Reference	Reference/Reference	Reference/Reference	*1/*1	*1/*1	*1/*1	*1/*37	*1/*37	*1/*37	*1/*1	*1/*1	*1/*1	*1/*80+*28; *28/*80	*1/*80+*28; *28/*80	*28/*80	*60/*80+*28	*60/*80+*28	*60/*80+*28
NA19789	*1/*1	*1/*1	*1/*1	*1/*3	*1/*3	*1/*3	*1/*2	*1/*2	*1/*2	*1/*1	*1/*1	*1/*1	*1/*1	*1/*1	*1/*1	*1/*36	*1/*36	*1/*36	*3/*3	*3/*3	*3/*3	*2/*3	*2/*3	*2/*3	Reference/c.1627A>G (*5)	Reference/c.1627A>G (*5)	Reference/c.1627A>G (*5)	*1/*1	*1/*1	*1/*1	*1/*37	*1/*37	*1/*37	*1/*1	*1/*1	*1/*1	*1/*1	*1/*1	*1/*1	*60/*60	*60/*60	*60/*60
NA19819	*1/*1	*1/*1	*1/*1	*1/*2	*1/*2	*1/*2	*1/*1	*1/*1	*1/*1	*1/*17	*1/*17	*1/*17	*2/*4; *4/*10; *4/*39; *4/*65	*2/*4; *4/*10; *4/*39; *4/*65	*2/*4	*1/*1	*1/*1	*1/*1	*3/*6	*3/*6	*3/*6	*2/*3	*2/*3	*2/*3		c.85T>C (*9A)/c.496A>G; c.85T>C (*9A)/c.1627A>G (*5); c.496A>G/c.1627A>G (*5)	c.85T>C (*9A)/c.1627A>G (*5)	*1/*1	*1/*1	*1/*1	*37/*37	*37/*37	*37/*37	*1/*1	*1/*1	*1/*1	*1/*80+*28; *28/*80	*1/*80+*28; *28/*80	*28/*80	*60/*80+*28	*60/*80+*28	*60/*80+*28
NA19908	*1/*6; *4/*9	*1/*6; *4/*9	*1/*6	*1/*1	*1/*1	*1/*1	*1/*5	*1/*5	*1/*5	*1/*17	*1/*17	*1/*17	*1/*46; *43/*45	*1/*46; *43/*45	*1/*46	*1/*15	*1/*15	*1/*15	*1/*3	*1/*3	*1/*3	*2/*3	*2/*3	*2/*3		c.85T>C (*9A)/c.1218G>A; c.85T>C (*9A)/c.1896T>C; c.1218G>A/c.1896T>C	c.85T>C (*9A)/c.1218G>A	*1/*1	*1/*1	*1/*1	*37/*37	*37/*37	*37/*37	*1/*1	*1/*1	*1/*1	*1/*80+*28; *28/*80	*1/*80+*28; *28/*80	*28/*80		*28/*80	*28/*80
NA19917	*6/*6	*6/*6	*6/*6	*1/*16	*1/*16	*1/*16	*1/*1	*1/*1	*1/*1	*2/*15	*2/*15	*2/*15	*58/*122	*58/*122	*58/*122	*36/*36	*36/*36	*36/*36	*1/*7	*1/*7	*1/*7	*1/*2	*1/*2	*1/*2	c.85T>C (*9A)/c.85T>C (*9A)	c.85T>C (*9A)/c.85T>C (*9A)	c.85T>C (*9A)/c.85T>C (*9A)	*1/*1	*1/*1	*1/*1	*1/*37	*1/*37	*1/*37	*1/*1	*1/*1	*1/*1	*1/*80+*28; *28/*80	*1/*80+*28; *28/*80	*28/*80	*60/*80+*28	*60/*80+*28	*60/*80+*28
NA19920	*6/*6	*6/*6	*6/*6	*1/*1	*1/*1	*1/*1	*1/*1	*1/*1	*1/*1	*1/*1	*1/*1	*1/*1	*1/*4; *4/*10; *4/*39	*1/*4; *4/*10; *4/*39	*1/*4	*36/*36	*36/*36	*36/*36	*7/*7	*7/*7	*7/*7	*1/*1	*1/*1	*1/*1	c.85T>C (*9A)/c.85T>C (*9A)	c.85T>C (*9A)/c.85T>C (*9A)	c.85T>C (*9A)/c.85T>C (*9A)	*1/*1	*1/*1	*1/*1	*1/*37	*1/*37	*1/*37	*1/*3C	*1/*3C	*1/*3C	*1/*80+*37; *37/*80	*1/*80+*37; *37/*80	*37/*80	*60/*80+*37	*60/*80+*37	*60/*80+*37
NA20296	*1/*2	*1/*2	*1/*2	*1/*1	*1/*1	*1/*1	*1/*1	*1/*1	*1/*1	*1/*1	*1/*1	*1/*1	*1/*2; *34/*39	*1/*2; *34/*39	*1/*2	*36/*36	*36/*36	*36/*36	*1/*6	*1/*6	*1/*6	*1/*1	*1/*1	*1/*1	Reference/c.85T>C (*9A)	Reference/c.85T>C (*9A)	Reference/c.85T>C (*9A)	*1/*1	*1/*1	*1/*1	*27/*37	*27/*37	*27/*37	*1/*3C	*1/*3C	*1/*3C	*1/*1	*1/*1	*1/*1	*1/*60	*1/*60	*1/*60
NA20509	*1/*7; *5/*6	*1/*7; *5/*6	*5/*6	*1/*4	*1/*4	*1/*4	*1/*1	*1/*1	*1/*1	*2/*2	*2/*2	*2/*2	*4/*35	*4/*35	*4/*35	*1/*1	*1/*1	*1/*1	*3/*3	*3/*3	*3/*3	*1/*1	*1/*1	*1/*1	Reference/c.85T>C (*9A)	Reference/c.85T>C (*9A)	Reference/c.85T>C (*9A)	*1/*1	*1/*1	*1/*1	*1/*15; *5/*37	*1/*15; *5/*37	*1/*15	*1/*1	*1/*1	*1/*1	*1/*80+*28; *28/*80	*1/*80+*28; *28/*80	*28/*80	*60/*80+*28	*60/*80+*28	*60/*80+*28
